# Supplementary material for: Targeted worker removal reveals a lack of flexibility in brood transport specialisation with no compensatory gain in efficiency
Source: Sci Rep. 2024 Feb 28;14:4850. doi: 10.1038/s41598-024-55244-w (PMC10901836; doi:10.1038/s41598-024-55244-w)
Supplement: Supplementary file 1 — Supplementary Information 1. [file 41598_2024_55244_MOESM1_ESM.csv]

colony	day	system	tag_id	session	experiment	frame_count	last_detected_frame	social_maturity_from_facetnet	brood_transport_binary(y/n)	number_brood_moved	cumulative_times_transporting_brood	brood_transporter_day_before_binary(y/n)	experiment_start_frame	frame_at_which_ant_visited_cooling_strip	frame_at_which_ant_visited_heated_strip	frame_at_which_ant_visited_brood_pile	first_brood_moved_at_frame	brood_movement_number_1_at_frame_(subsequently_'bm.x')	bm2	bm3	bm4	bm5	bm6	bm7	bm8	bm9	bm10	bm11	bm12	bm13	bm14	bm15	bm16	bm17	bm18	bm19	bm20	bm21	bm22	bm23	bm24	bm25	bm26	bm27	bm28	bm29	bm30	bm31	bm32
2	1	5	0	AM	treatment	430365	2237823	0.936896969	0	0	0	0	102501	104041	104090	113843	0	0	0	0	0	0	0	0	0	0	0	0	0	0	0	0	0	0	0	0	0	0	0	0	0	0	0	0	0	0	0	0	0
2	1	5	0	PM	treatment	430365	2237823	0.936896969	0	0	0	0	131303	133595	134385	133905	0	0	0	0	0	0	0	0	0	0	0	0	0	0	0	0	0	0	0	0	0	0	0	0	0	0	0	0	0	0	0	0	0
2	1	5	2	AM	treatment	1139913	2237823	0.01171347	0	0	0	0	102501	102502	0	102502	0	0	0	0	0	0	0	0	0	0	0	0	0	0	0	0	0	0	0	0	0	0	0	0	0	0	0	0	0	0	0	0	0
2	1	5	2	PM	treatment	1139913	2237823	0.01171347	0	0	0	0	131303	131304	134452	131328	0	0	0	0	0	0	0	0	0	0	0	0	0	0	0	0	0	0	0	0	0	0	0	0	0	0	0	0	0	0	0	0	0
2	1	5	4	AM	treatment	1000819	2237823	0.277386973	0	0	0	0	102501	102502	103128	0	0	0	0	0	0	0	0	0	0	0	0	0	0	0	0	0	0	0	0	0	0	0	0	0	0	0	0	0	0	0	0	0	0
2	1	5	4	PM	treatment	1000819	2237823	0.277386973	0	0	0	0	131303	131304	0	131304	0	0	0	0	0	0	0	0	0	0	0	0	0	0	0	0	0	0	0	0	0	0	0	0	0	0	0	0	0	0	0	0	0
2	1	5	5	AM	treatment	127784	965259	0.134963243	0	0	0	0	102501	103500	109723	103645	0	0	0	0	0	0	0	0	0	0	0	0	0	0	0	0	0	0	0	0	0	0	0	0	0	0	0	0	0	0	0	0	0
2	1	5	5	PM	treatment	127784	965259	0.134963243	1	11	1	0	131303	131304	132285	131412	133044	48	95	89	56	47	56	278	49	69	73	106	0	0	0	0	0	0	0	0	0	0	0	0	0	0	0	0	0	0	0	0	0
2	1	5	6	AM	treatment	1818247	2237823	0.032259821	0	0	0	0	102501	102502	110959	102502	0	0	0	0	0	0	0	0	0	0	0	0	0	0	0	0	0	0	0	0	0	0	0	0	0	0	0	0	0	0	0	0	0
2	1	5	6	PM	treatment	1818247	2237823	0.032259821	1	1	1	0	131303	131304	132889	131304	133653	74	0	0	0	0	0	0	0	0	0	0	0	0	0	0	0	0	0	0	0	0	0	0	0	0	0	0	0	0	0	0	0
2	1	5	7	AM	treatment	112412	735498	0.798016104	0	0	0	0	102501	0	102502	0	0	0	0	0	0	0	0	0	0	0	0	0	0	0	0	0	0	0	0	0	0	0	0	0	0	0	0	0	0	0	0	0	0
2	1	5	7	PM	treatment	112412	735498	0.798016104	0	0	0	0	131303	139956	0	141097	0	0	0	0	0	0	0	0	0	0	0	0	0	0	0	0	0	0	0	0	0	0	0	0	0	0	0	0	0	0	0	0	0
2	1	5	9	AM	treatment	1232623	2237487	0.895263372	0	0	0	0	102501	103386	102735	0	0	0	0	0	0	0	0	0	0	0	0	0	0	0	0	0	0	0	0	0	0	0	0	0	0	0	0	0	0	0	0	0	0
2	1	5	9	PM	treatment	1232623	2237487	0.895263372	0	0	0	0	131303	137523	142485	137710	0	0	0	0	0	0	0	0	0	0	0	0	0	0	0	0	0	0	0	0	0	0	0	0	0	0	0	0	0	0	0	0	0
2	1	5	12	AM	treatment	512014	2237816	0.826983337	0	0	0	0	102501	109113	109367	115343	0	0	0	0	0	0	0	0	0	0	0	0	0	0	0	0	0	0	0	0	0	0	0	0	0	0	0	0	0	0	0	0	0
2	1	5	12	PM	treatment	512014	2237816	0.826983337	0	0	0	0	131303	131349	131522	131714	0	0	0	0	0	0	0	0	0	0	0	0	0	0	0	0	0	0	0	0	0	0	0	0	0	0	0	0	0	0	0	0	0
2	1	5	13	AM	treatment	640749	2237823	0.43714375	0	0	0	0	102501	102502	104783	0	0	0	0	0	0	0	0	0	0	0	0	0	0	0	0	0	0	0	0	0	0	0	0	0	0	0	0	0	0	0	0	0	0
2	1	5	13	PM	treatment	640749	2237823	0.43714375	1	8	1	0	131303	131304	131362	131744	133760	151	43	41	48	34	62	71	34	0	0	0	0	0	0	0	0	0	0	0	0	0	0	0	0	0	0	0	0	0	0	0	0
2	1	5	14	AM	treatment	1490825	2237823	0.065501767	0	0	0	0	102501	102502	0	102502	0	0	0	0	0	0	0	0	0	0	0	0	0	0	0	0	0	0	0	0	0	0	0	0	0	0	0	0	0	0	0	0	0
2	1	5	14	PM	treatment	1490825	2237823	0.065501767	0	0	0	0	131303	131304	132054	131304	0	0	0	0	0	0	0	0	0	0	0	0	0	0	0	0	0	0	0	0	0	0	0	0	0	0	0	0	0	0	0	0	0
2	1	5	15	AM	treatment	1803182	2237823	0.002639617	0	0	0	0	102501	102502	109733	102502	0	0	0	0	0	0	0	0	0	0	0	0	0	0	0	0	0	0	0	0	0	0	0	0	0	0	0	0	0	0	0	0	0
2	1	5	15	PM	treatment	1803182	2237823	0.002639617	1	1	1	0	131303	131304	143109	131417	143654	39	0	0	0	0	0	0	0	0	0	0	0	0	0	0	0	0	0	0	0	0	0	0	0	0	0	0	0	0	0	0	0
2	1	5	17	AM	treatment	495315	2237823	0.905893984	0	0	0	0	102501	102698	102795	118453	0	0	0	0	0	0	0	0	0	0	0	0	0	0	0	0	0	0	0	0	0	0	0	0	0	0	0	0	0	0	0	0	0
2	1	5	17	PM	treatment	495315	2237823	0.905893984	0	0	0	0	131303	134495	134671	136135	0	0	0	0	0	0	0	0	0	0	0	0	0	0	0	0	0	0	0	0	0	0	0	0	0	0	0	0	0	0	0	0	0
2	1	5	19	AM	treatment	538819	2237823	0.57912341	0	0	0	0	102501	102502	103099	109123	0	0	0	0	0	0	0	0	0	0	0	0	0	0	0	0	0	0	0	0	0	0	0	0	0	0	0	0	0	0	0	0	0
2	1	5	19	PM	treatment	538819	2237823	0.57912341	1	13	1	0	131303	131304	132123	131304	132329	59	49	32	29	26	31	45	29	39	43	34	66	28	0	0	0	0	0	0	0	0	0	0	0	0	0	0	0	0	0	0	0
2	1	5	20	AM	treatment	799164	2237823	0.217400642	0	0	0	0	102501	102502	103422	102947	0	0	0	0	0	0	0	0	0	0	0	0	0	0	0	0	0	0	0	0	0	0	0	0	0	0	0	0	0	0	0	0	0
2	1	5	20	PM	treatment	799164	2237823	0.217400642	0	0	0	0	131303	131304	132988	131386	0	0	0	0	0	0	0	0	0	0	0	0	0	0	0	0	0	0	0	0	0	0	0	0	0	0	0	0	0	0	0	0	0
2	1	5	23	AM	treatment	621491	2237823	0.054591925	0	0	0	0	102501	102502	111626	103434	0	0	0	0	0	0	0	0	0	0	0	0	0	0	0	0	0	0	0	0	0	0	0	0	0	0	0	0	0	0	0	0	0
2	1	5	23	PM	treatment	621491	2237823	0.054591925	0	0	0	0	131303	131304	140946	132195	0	0	0	0	0	0	0	0	0	0	0	0	0	0	0	0	0	0	0	0	0	0	0	0	0	0	0	0	0	0	0	0	0
2	1	5	24	AM	treatment	740587	2209094	0.999576898	0	0	0	0	102501	118935	0	0	0	0	0	0	0	0	0	0	0	0	0	0	0	0	0	0	0	0	0	0	0	0	0	0	0	0	0	0	0	0	0	0	0
2	1	5	24	PM	treatment	740587	2209094	0.999576898	0	0	0	0	131303	132406	132861	0	0	0	0	0	0	0	0	0	0	0	0	0	0	0	0	0	0	0	0	0	0	0	0	0	0	0	0	0	0	0	0	0	0
2	1	5	25	AM	treatment	1799676	2237823	0.730152862	0	0	0	0	102501	109197	103502	0	0	0	0	0	0	0	0	0	0	0	0	0	0	0	0	0	0	0	0	0	0	0	0	0	0	0	0	0	0	0	0	0	0
2	1	5	25	PM	treatment	1799676	2237823	0.730152862	0	0	0	0	131303	131361	138927	134303	0	0	0	0	0	0	0	0	0	0	0	0	0	0	0	0	0	0	0	0	0	0	0	0	0	0	0	0	0	0	0	0	0
2	1	5	26	AM	treatment	555596	2237823	0.197228822	1	9	1	0	102501	102502	107378	102562	108256	45	43	131	399	53	119	40	37	39	0	0	0	0	0	0	0	0	0	0	0	0	0	0	0	0	0	0	0	0	0	0	0
2	1	5	26	PM	treatment	555596	2237823	0.197228822	1	4	2	0	131303	131304	137250	131304	140250	73	269	55	49	0	0	0	0	0	0	0	0	0	0	0	0	0	0	0	0	0	0	0	0	0	0	0	0	0	0	0	0
2	1	5	28	AM	treatment	524526	2237823	0.420234089	1	9	1	0	102501	102502	102781	107301	107857	160	66	109	91	30	28	43	42	39	0	0	0	0	0	0	0	0	0	0	0	0	0	0	0	0	0	0	0	0	0	0	0
2	1	5	28	PM	treatment	524526	2237823	0.420234089	1	6	2	0	131303	131304	132206	131430	133452	36	35	44	34	39	38	0	0	0	0	0	0	0	0	0	0	0	0	0	0	0	0	0	0	0	0	0	0	0	0	0	0
2	1	5	29	AM	treatment	714064	2237823	0.016564407	0	0	0	0	102501	102502	103872	102883	0	0	0	0	0	0	0	0	0	0	0	0	0	0	0	0	0	0	0	0	0	0	0	0	0	0	0	0	0	0	0	0	0
2	1	5	29	PM	treatment	714064	2237823	0.016564407	0	0	0	0	131303	131304	135430	131304	0	0	0	0	0	0	0	0	0	0	0	0	0	0	0	0	0	0	0	0	0	0	0	0	0	0	0	0	0	0	0	0	0
2	1	5	30	AM	treatment	815827	2237823	0.137096857	0	0	0	0	102501	102502	103477	103156	0	0	0	0	0	0	0	0	0	0	0	0	0	0	0	0	0	0	0	0	0	0	0	0	0	0	0	0	0	0	0	0	0
2	1	5	30	PM	treatment	815827	2237823	0.137096857	1	6	1	0	131303	131304	133262	131617	135490	161	98	91	42	26	48	0	0	0	0	0	0	0	0	0	0	0	0	0	0	0	0	0	0	0	0	0	0	0	0	0	0
2	1	5	35	AM	treatment	1026548	2202404	0.711184342	0	0	0	0	102501	102502	103498	0	0	0	0	0	0	0	0	0	0	0	0	0	0	0	0	0	0	0	0	0	0	0	0	0	0	0	0	0	0	0	0	0	0
2	1	5	35	PM	treatment	1026548	2202404	0.711184342	0	0	0	0	131303	131591	131552	133073	0	0	0	0	0	0	0	0	0	0	0	0	0	0	0	0	0	0	0	0	0	0	0	0	0	0	0	0	0	0	0	0	0
2	1	5	38	AM	treatment	1678439	2237823	0.002550166	0	0	0	0	102501	102502	0	102502	0	0	0	0	0	0	0	0	0	0	0	0	0	0	0	0	0	0	0	0	0	0	0	0	0	0	0	0	0	0	0	0	0
2	1	5	38	PM	treatment	1678439	2237823	0.002550166	0	0	0	0	131303	0	131304	0	0	0	0	0	0	0	0	0	0	0	0	0	0	0	0	0	0	0	0	0	0	0	0	0	0	0	0	0	0	0	0	0	0
2	1	5	40	AM	treatment	1191296	2234971	0.08746615	0	0	0	0	102501	102502	111401	102681	0	0	0	0	0	0	0	0	0	0	0	0	0	0	0	0	0	0	0	0	0	0	0	0	0	0	0	0	0	0	0	0	0
2	1	5	40	PM	treatment	1191296	2234971	0.08746615	0	0	0	0	131303	131304	0	131541	0	0	0	0	0	0	0	0	0	0	0	0	0	0	0	0	0	0	0	0	0	0	0	0	0	0	0	0	0	0	0	0	0
2	1	5	42	AM	treatment	838895	2237819	0.357834345	0	0	0	0	102501	102502	103217	102813	0	0	0	0	0	0	0	0	0	0	0	0	0	0	0	0	0	0	0	0	0	0	0	0	0	0	0	0	0	0	0	0	0
2	1	5	42	PM	treatment	838895	2237819	0.357834345	1	5	1	0	131303	131304	135023	131386	136379	55	35	78	31	27	0	0	0	0	0	0	0	0	0	0	0	0	0	0	0	0	0	0	0	0	0	0	0	0	0	0	0
2	1	5	43	AM	treatment	1009506	2237823	0.964113121	0	0	0	0	102501	102502	103328	107935	0	0	0	0	0	0	0	0	0	0	0	0	0	0	0	0	0	0	0	0	0	0	0	0	0	0	0	0	0	0	0	0	0
2	1	5	43	PM	treatment	1009506	2237823	0.964113121	0	0	0	0	131303	133912	131358	133966	0	0	0	0	0	0	0	0	0	0	0	0	0	0	0	0	0	0	0	0	0	0	0	0	0	0	0	0	0	0	0	0	0
2	1	5	44	AM	treatment	158245	489338	0.99634605	0	0	0	0	102501	102667	103652	0	0	0	0	0	0	0	0	0	0	0	0	0	0	0	0	0	0	0	0	0	0	0	0	0	0	0	0	0	0	0	0	0	0
2	1	5	44	PM	treatment	158245	489338	0.99634605	0	0	0	0	NA	NA	NA	NA	NA	0	0	0	0	0	0	0	0	0	0	0	0	0	0	0	0	0	0	0	0	0	0	0	0	0	0	0	0	0	0	0	0
2	1	5	49	AM	treatment	1388988	2229793	0.534414964	0	0	0	0	102501	102502	0	102595	0	0	0	0	0	0	0	0	0	0	0	0	0	0	0	0	0	0	0	0	0	0	0	0	0	0	0	0	0	0	0	0	0
2	1	5	49	PM	treatment	1388988	2229793	0.534414964	0	0	0	0	131303	0	131304	0	0	0	0	0	0	0	0	0	0	0	0	0	0	0	0	0	0	0	0	0	0	0	0	0	0	0	0	0	0	0	0	0	0
2	1	5	50	AM	treatment	191813	2237616	0.83704284	0	0	0	0	102501	102502	103127	0	0	0	0	0	0	0	0	0	0	0	0	0	0	0	0	0	0	0	0	0	0	0	0	0	0	0	0	0	0	0	0	0	0
2	1	5	50	PM	treatment	191813	2237616	0.83704284	0	0	0	0	131303	131313	131572	133264	0	0	0	0	0	0	0	0	0	0	0	0	0	0	0	0	0	0	0	0	0	0	0	0	0	0	0	0	0	0	0	0	0
2	1	5	51	AM	treatment	113971	479994	0.763566664	0	0	0	0	102501	102502	102567	0	0	0	0	0	0	0	0	0	0	0	0	0	0	0	0	0	0	0	0	0	0	0	0	0	0	0	0	0	0	0	0	0	0
2	1	5	51	PM	treatment	113971	479994	0.763566664	0	0	0	0	131303	131306	132164	0	0	0	0	0	0	0	0	0	0	0	0	0	0	0	0	0	0	0	0	0	0	0	0	0	0	0	0	0	0	0	0	0	0
2	1	5	52	AM	treatment	1813981	2237823	0.008168036	0	0	0	0	102501	102502	0	102502	0	0	0	0	0	0	0	0	0	0	0	0	0	0	0	0	0	0	0	0	0	0	0	0	0	0	0	0	0	0	0	0	0
2	1	5	52	PM	treatment	1813981	2237823	0.008168036	0	0	0	0	131303	0	131304	0	0	0	0	0	0	0	0	0	0	0	0	0	0	0	0	0	0	0	0	0	0	0	0	0	0	0	0	0	0	0	0	0	0
2	1	5	53	AM	treatment	341214	2235383	0.672506304	1	4	1	0	102501	105762	103431	106209	110949	117	47	90	50	0	0	0	0	0	0	0	0	0	0	0	0	0	0	0	0	0	0	0	0	0	0	0	0	0	0	0	0
2	1	5	53	PM	treatment	341214	2235383	0.672506304	1	1	2	0	131303	135639	132182	135662	144520	60	0	0	0	0	0	0	0	0	0	0	0	0	0	0	0	0	0	0	0	0	0	0	0	0	0	0	0	0	0	0	0
2	1	5	54	AM	treatment	1290684	2237822	0.936480803	0	0	0	0	102501	106775	104907	114086	0	0	0	0	0	0	0	0	0	0	0	0	0	0	0	0	0	0	0	0	0	0	0	0	0	0	0	0	0	0	0	0	0
2	1	5	54	PM	treatment	1290684	2237822	0.936480803	0	0	0	0	131303	131304	0	134851	0	0	0	0	0	0	0	0	0	0	0	0	0	0	0	0	0	0	0	0	0	0	0	0	0	0	0	0	0	0	0	0	0
2	1	5	59	AM	treatment	1869632	2237823	0.241928962	0	0	0	0	102501	102502	0	104067	0	0	0	0	0	0	0	0	0	0	0	0	0	0	0	0	0	0	0	0	0	0	0	0	0	0	0	0	0	0	0	0	0
2	1	5	59	PM	treatment	1869632	2237823	0.241928962	0	0	0	0	131303	137684	131304	138113	0	0	0	0	0	0	0	0	0	0	0	0	0	0	0	0	0	0	0	0	0	0	0	0	0	0	0	0	0	0	0	0	0
2	1	5	60	AM	treatment	662210	2237823	0.032555786	0	0	0	0	102501	102502	112496	102627	0	0	0	0	0	0	0	0	0	0	0	0	0	0	0	0	0	0	0	0	0	0	0	0	0	0	0	0	0	0	0	0	0
2	1	5	60	PM	treatment	662210	2237823	0.032555786	0	0	0	0	131303	0	131304	0	0	0	0	0	0	0	0	0	0	0	0	0	0	0	0	0	0	0	0	0	0	0	0	0	0	0	0	0	0	0	0	0	0
2	1	5	62	AM	treatment	750497	2237823	0.788775974	0	0	0	0	102501	103214	102979	103249	0	0	0	0	0	0	0	0	0	0	0	0	0	0	0	0	0	0	0	0	0	0	0	0	0	0	0	0	0	0	0	0	0
2	1	5	62	PM	treatment	750497	2237823	0.788775974	0	0	0	0	131303	134243	131477	135599	0	0	0	0	0	0	0	0	0	0	0	0	0	0	0	0	0	0	0	0	0	0	0	0	0	0	0	0	0	0	0	0	0
2	1	5	63	AM	treatment	1140388	2237823	0.823200993	0	0	0	0	102501	102502	102954	105067	0	0	0	0	0	0	0	0	0	0	0	0	0	0	0	0	0	0	0	0	0	0	0	0	0	0	0	0	0	0	0	0	0
2	1	5	63	PM	treatment	1140388	2237823	0.823200993	0	0	0	0	131303	131304	131703	143629	0	0	0	0	0	0	0	0	0	0	0	0	0	0	0	0	0	0	0	0	0	0	0	0	0	0	0	0	0	0	0	0	0
2	1	5	64	AM	treatment	1885210	2237676	0.321962777	0	0	0	0	102501	102502	103686	0	0	0	0	0	0	0	0	0	0	0	0	0	0	0	0	0	0	0	0	0	0	0	0	0	0	0	0	0	0	0	0	0	0
2	1	5	64	PM	treatment	1885210	2237676	0.321962777	0	0	0	0	131303	131304	147987	132269	0	0	0	0	0	0	0	0	0	0	0	0	0	0	0	0	0	0	0	0	0	0	0	0	0	0	0	0	0	0	0	0	0
2	1	5	65	AM	treatment	293479	2224902	0.971017453	0	0	0	0	102501	116583	103328	0	0	0	0	0	0	0	0	0	0	0	0	0	0	0	0	0	0	0	0	0	0	0	0	0	0	0	0	0	0	0	0	0	0
2	1	5	65	PM	treatment	293479	2224902	0.971017453	0	0	0	0	131303	134000	134163	134002	0	0	0	0	0	0	0	0	0	0	0	0	0	0	0	0	0	0	0	0	0	0	0	0	0	0	0	0	0	0	0	0	0
2	1	5	66	AM	treatment	1065578	2237823	0.017799214	0	0	0	0	102501	102502	103320	102624	0	0	0	0	0	0	0	0	0	0	0	0	0	0	0	0	0	0	0	0	0	0	0	0	0	0	0	0	0	0	0	0	0
2	1	5	66	PM	treatment	1065578	2237823	0.017799214	0	0	0	0	131303	131304	144889	131304	0	0	0	0	0	0	0	0	0	0	0	0	0	0	0	0	0	0	0	0	0	0	0	0	0	0	0	0	0	0	0	0	0
2	1	5	68	AM	treatment	180875	333928	0.988804742	0	0	0	0	102501	118552	103811	0	0	0	0	0	0	0	0	0	0	0	0	0	0	0	0	0	0	0	0	0	0	0	0	0	0	0	0	0	0	0	0	0	0
2	1	5	68	PM	treatment	180875	333928	0.988804742	0	0	0	0	131303	134550	132783	134561	0	0	0	0	0	0	0	0	0	0	0	0	0	0	0	0	0	0	0	0	0	0	0	0	0	0	0	0	0	0	0	0	0
2	1	5	70	AM	treatment	1593870	2237821	0.010056416	0	0	0	0	102501	102502	116496	102502	0	0	0	0	0	0	0	0	0	0	0	0	0	0	0	0	0	0	0	0	0	0	0	0	0	0	0	0	0	0	0	0	0
2	1	5	70	PM	treatment	1593870	2237821	0.010056416	0	0	0	0	131303	131304	133421	131304	0	0	0	0	0	0	0	0	0	0	0	0	0	0	0	0	0	0	0	0	0	0	0	0	0	0	0	0	0	0	0	0	0
2	1	5	71	AM	treatment	840042	2237721	0.938726541	0	0	0	0	102501	102502	103218	103608	0	0	0	0	0	0	0	0	0	0	0	0	0	0	0	0	0	0	0	0	0	0	0	0	0	0	0	0	0	0	0	0	0
2	1	5	71	PM	treatment	840042	2237721	0.938726541	0	0	0	0	131303	131333	131490	0	0	0	0	0	0	0	0	0	0	0	0	0	0	0	0	0	0	0	0	0	0	0	0	0	0	0	0	0	0	0	0	0	0
2	1	5	72	AM	treatment	450098	2237822	0.867512757	0	0	0	0	102501	105159	105066	106835	0	0	0	0	0	0	0	0	0	0	0	0	0	0	0	0	0	0	0	0	0	0	0	0	0	0	0	0	0	0	0	0	0
2	1	5	72	PM	treatment	450098	2237822	0.867512757	0	0	0	0	131303	136387	135546	137498	0	0	0	0	0	0	0	0	0	0	0	0	0	0	0	0	0	0	0	0	0	0	0	0	0	0	0	0	0	0	0	0	0
2	1	5	73	AM	treatment	648636	1360199	0.866911001	0	0	0	0	102501	102571	102629	109855	0	0	0	0	0	0	0	0	0	0	0	0	0	0	0	0	0	0	0	0	0	0	0	0	0	0	0	0	0	0	0	0	0
2	1	5	73	PM	treatment	648636	1360199	0.866911001	0	0	0	0	131303	134322	131771	134347	0	0	0	0	0	0	0	0	0	0	0	0	0	0	0	0	0	0	0	0	0	0	0	0	0	0	0	0	0	0	0	0	0
2	1	5	74	AM	treatment	862512	2236887	0.775189453	0	0	0	0	102501	102502	104285	117165	0	0	0	0	0	0	0	0	0	0	0	0	0	0	0	0	0	0	0	0	0	0	0	0	0	0	0	0	0	0	0	0	0
2	1	5	74	PM	treatment	862512	2236887	0.775189453	0	0	0	0	131303	131304	131873	134436	0	0	0	0	0	0	0	0	0	0	0	0	0	0	0	0	0	0	0	0	0	0	0	0	0	0	0	0	0	0	0	0	0
2	1	5	76	AM	treatment	851152	2236802	0.947421158	0	0	0	0	NA	NA	NA	NA	NA	0	0	0	0	0	0	0	0	0	0	0	0	0	0	0	0	0	0	0	0	0	0	0	0	0	0	0	0	0	0	0	0
2	1	5	76	PM	treatment	851152	2236802	0.947421158	0	0	0	0	131303	131449	131304	131457	0	0	0	0	0	0	0	0	0	0	0	0	0	0	0	0	0	0	0	0	0	0	0	0	0	0	0	0	0	0	0	0	0
2	1	5	80	AM	treatment	630984	2237821	0.009208064	0	0	0	0	102501	102502	108013	102502	0	0	0	0	0	0	0	0	0	0	0	0	0	0	0	0	0	0	0	0	0	0	0	0	0	0	0	0	0	0	0	0	0
2	1	5	80	PM	treatment	630984	2237821	0.009208064	0	0	0	0	131303	131304	135855	131470	0	0	0	0	0	0	0	0	0	0	0	0	0	0	0	0	0	0	0	0	0	0	0	0	0	0	0	0	0	0	0	0	0
2	1	5	81	AM	treatment	702360	2235329	0.972264245	0	0	0	0	102501	103501	113478	117613	0	0	0	0	0	0	0	0	0	0	0	0	0	0	0	0	0	0	0	0	0	0	0	0	0	0	0	0	0	0	0	0	0
2	1	5	81	PM	treatment	702360	2235329	0.972264245	0	0	0	0	131303	135014	137635	135041	0	0	0	0	0	0	0	0	0	0	0	0	0	0	0	0	0	0	0	0	0	0	0	0	0	0	0	0	0	0	0	0	0
2	1	5	82	AM	treatment	374306	2237823	0.495461937	1	18	1	0	102501	102502	103118	102730	103517	32	66	74	45	49	19	27	22	68	92	178	52	55	73	60	69	144	84	0	0	0	0	0	0	0	0	0	0	0	0	0	0
2	1	5	82	PM	treatment	374306	2237823	0.495461937	0	0	1	0	131303	131967	140614	133114	0	0	0	0	0	0	0	0	0	0	0	0	0	0	0	0	0	0	0	0	0	0	0	0	0	0	0	0	0	0	0	0	0
2	1	5	85	AM	treatment	736761	2230132	0.786103709	0	0	0	0	102501	112108	0	112171	0	0	0	0	0	0	0	0	0	0	0	0	0	0	0	0	0	0	0	0	0	0	0	0	0	0	0	0	0	0	0	0	0
2	1	5	85	PM	treatment	736761	2230132	0.786103709	0	0	0	0	131303	131526	0	144021	0	0	0	0	0	0	0	0	0	0	0	0	0	0	0	0	0	0	0	0	0	0	0	0	0	0	0	0	0	0	0	0	0
2	1	5	91	AM	treatment	515417	2237818	0.095169002	0	0	0	0	102501	102502	0	102722	0	0	0	0	0	0	0	0	0	0	0	0	0	0	0	0	0	0	0	0	0	0	0	0	0	0	0	0	0	0	0	0	0
2	1	5	91	PM	treatment	515417	2237818	0.095169002	1	4	1	0	131303	131304	145113	131304	145855	85	54	91	62	0	0	0	0	0	0	0	0	0	0	0	0	0	0	0	0	0	0	0	0	0	0	0	0	0	0	0	0
2	1	5	96	AM	treatment	959433	2237072	0.508580939	0	0	0	0	102501	104366	105467	105985	0	0	0	0	0	0	0	0	0	0	0	0	0	0	0	0	0	0	0	0	0	0	0	0	0	0	0	0	0	0	0	0	0
2	1	5	96	PM	treatment	959433	2237072	0.508580939	0	0	0	0	131303	131304	0	131698	0	0	0	0	0	0	0	0	0	0	0	0	0	0	0	0	0	0	0	0	0	0	0	0	0	0	0	0	0	0	0	0	0
2	1	5	97	AM	treatment	966089	1368596	0.319574879	0	0	0	0	102501	102502	0	102901	0	0	0	0	0	0	0	0	0	0	0	0	0	0	0	0	0	0	0	0	0	0	0	0	0	0	0	0	0	0	0	0	0
2	1	5	97	PM	treatment	966089	1368596	0.319574879	0	0	0	0	131303	146159	131304	147116	0	0	0	0	0	0	0	0	0	0	0	0	0	0	0	0	0	0	0	0	0	0	0	0	0	0	0	0	0	0	0	0	0
2	1	5	98	AM	treatment	568399	2237823	0.28994983	0	0	0	0	102501	102502	103474	102502	0	0	0	0	0	0	0	0	0	0	0	0	0	0	0	0	0	0	0	0	0	0	0	0	0	0	0	0	0	0	0	0	0
2	1	5	98	PM	treatment	568399	2237823	0.28994983	1	8	1	0	131303	131304	132105	131304	132400	41	40	31	190	37	25	24	48	0	0	0	0	0	0	0	0	0	0	0	0	0	0	0	0	0	0	0	0	0	0	0	0
2	1	5	99	AM	treatment	1092475	2222093	0.914236358	0	0	0	0	102501	104381	118639	118584	0	0	0	0	0	0	0	0	0	0	0	0	0	0	0	0	0	0	0	0	0	0	0	0	0	0	0	0	0	0	0	0	0
2	1	5	99	PM	treatment	1092475	2222093	0.914236358	0	0	0	0	131303	142200	131304	142221	0	0	0	0	0	0	0	0	0	0	0	0	0	0	0	0	0	0	0	0	0	0	0	0	0	0	0	0	0	0	0	0	0
2	1	5	100	AM	treatment	825097	2237823	0.978842298	0	0	0	0	102501	102652	102569	115039	0	0	0	0	0	0	0	0	0	0	0	0	0	0	0	0	0	0	0	0	0	0	0	0	0	0	0	0	0	0	0	0	0
2	1	5	100	PM	treatment	825097	2237823	0.978842298	0	0	0	0	131303	134363	0	134470	0	0	0	0	0	0	0	0	0	0	0	0	0	0	0	0	0	0	0	0	0	0	0	0	0	0	0	0	0	0	0	0	0
2	1	5	102	AM	treatment	711878	2237823	0.013636571	0	0	0	0	102501	102502	106981	102502	0	0	0	0	0	0	0	0	0	0	0	0	0	0	0	0	0	0	0	0	0	0	0	0	0	0	0	0	0	0	0	0	0
2	1	5	102	PM	treatment	711878	2237823	0.013636571	0	0	0	0	131303	131304	135286	131304	0	0	0	0	0	0	0	0	0	0	0	0	0	0	0	0	0	0	0	0	0	0	0	0	0	0	0	0	0	0	0	0	0
2	1	5	109	AM	treatment	1457105	2237823	0.041934981	0	0	0	0	102501	102502	0	102502	0	0	0	0	0	0	0	0	0	0	0	0	0	0	0	0	0	0	0	0	0	0	0	0	0	0	0	0	0	0	0	0	0
2	1	5	109	PM	treatment	1457105	2237823	0.041934981	0	0	0	0	131303	131304	132852	131387	0	0	0	0	0	0	0	0	0	0	0	0	0	0	0	0	0	0	0	0	0	0	0	0	0	0	0	0	0	0	0	0	0
2	1	5	111	AM	treatment	1814149	2237823	0.024564351	0	0	0	0	102501	102502	0	102502	0	0	0	0	0	0	0	0	0	0	0	0	0	0	0	0	0	0	0	0	0	0	0	0	0	0	0	0	0	0	0	0	0
2	1	5	111	PM	treatment	1814149	2237823	0.024564351	0	0	0	0	131303	0	131304	0	0	0	0	0	0	0	0	0	0	0	0	0	0	0	0	0	0	0	0	0	0	0	0	0	0	0	0	0	0	0	0	0	0
2	1	5	113	AM	treatment	646170	2226179	0.979219451	0	0	0	0	102501	102562	102635	109237	0	0	0	0	0	0	0	0	0	0	0	0	0	0	0	0	0	0	0	0	0	0	0	0	0	0	0	0	0	0	0	0	0
2	1	5	113	PM	treatment	646170	2226179	0.979219451	0	0	0	0	131303	132847	133012	133183	0	0	0	0	0	0	0	0	0	0	0	0	0	0	0	0	0	0	0	0	0	0	0	0	0	0	0	0	0	0	0	0	0
2	1	5	114	AM	treatment	68205	314521	0.885937767	0	0	0	0	102501	102502	103620	109189	0	0	0	0	0	0	0	0	0	0	0	0	0	0	0	0	0	0	0	0	0	0	0	0	0	0	0	0	0	0	0	0	0
2	1	5	114	PM	treatment	68205	314521	0.885937767	0	0	0	0	131303	140419	139040	140420	0	0	0	0	0	0	0	0	0	0	0	0	0	0	0	0	0	0	0	0	0	0	0	0	0	0	0	0	0	0	0	0	0
2	1	5	115	AM	treatment	521809	2237818	0.004635059	0	0	0	0	102501	102515	108223	103433	0	0	0	0	0	0	0	0	0	0	0	0	0	0	0	0	0	0	0	0	0	0	0	0	0	0	0	0	0	0	0	0	0
2	1	5	115	PM	treatment	521809	2237818	0.004635059	0	0	0	0	131303	131304	133628	131304	0	0	0	0	0	0	0	0	0	0	0	0	0	0	0	0	0	0	0	0	0	0	0	0	0	0	0	0	0	0	0	0	0
2	1	5	117	AM	treatment	1400381	2237822	0.274638672	0	0	0	0	102501	102502	112121	102502	0	0	0	0	0	0	0	0	0	0	0	0	0	0	0	0	0	0	0	0	0	0	0	0	0	0	0	0	0	0	0	0	0
2	1	5	117	PM	treatment	1400381	2237822	0.274638672	0	0	0	0	131303	131304	141997	131702	0	0	0	0	0	0	0	0	0	0	0	0	0	0	0	0	0	0	0	0	0	0	0	0	0	0	0	0	0	0	0	0	0
2	1	5	118	AM	treatment	1180068	2237823	0.883617964	0	0	0	0	102501	102680	117370	102699	0	0	0	0	0	0	0	0	0	0	0	0	0	0	0	0	0	0	0	0	0	0	0	0	0	0	0	0	0	0	0	0	0
2	1	5	118	PM	treatment	1180068	2237823	0.883617964	0	0	0	0	131303	131304	133462	135081	0	0	0	0	0	0	0	0	0	0	0	0	0	0	0	0	0	0	0	0	0	0	0	0	0	0	0	0	0	0	0	0	0
2	1	5	120	AM	treatment	233997	555837	0.450196775	0	0	0	0	102501	106610	107286	107578	0	0	0	0	0	0	0	0	0	0	0	0	0	0	0	0	0	0	0	0	0	0	0	0	0	0	0	0	0	0	0	0	0
2	1	5	120	PM	treatment	233997	555837	0.450196775	0	0	0	0	131303	131304	131942	139848	0	0	0	0	0	0	0	0	0	0	0	0	0	0	0	0	0	0	0	0	0	0	0	0	0	0	0	0	0	0	0	0	0
2	1	5	124	AM	treatment	389420	530079	0.763336627	0	0	0	0	102501	0	102502	0	0	0	0	0	0	0	0	0	0	0	0	0	0	0	0	0	0	0	0	0	0	0	0	0	0	0	0	0	0	0	0	0	0
2	1	5	124	PM	treatment	389420	530079	0.763336627	0	0	0	0	131303	131305	0	0	0	0	0	0	0	0	0	0	0	0	0	0	0	0	0	0	0	0	0	0	0	0	0	0	0	0	0	0	0	0	0	0	0
2	1	5	126	AM	treatment	410832	2169210	0.945031687	0	0	0	0	102501	107448	107055	112858	0	0	0	0	0	0	0	0	0	0	0	0	0	0	0	0	0	0	0	0	0	0	0	0	0	0	0	0	0	0	0	0	0
2	1	5	126	PM	treatment	410832	2169210	0.945031687	0	0	0	0	131303	134207	0	134987	0	0	0	0	0	0	0	0	0	0	0	0	0	0	0	0	0	0	0	0	0	0	0	0	0	0	0	0	0	0	0	0	0
2	1	5	127	AM	treatment	1153259	2237823	0.898079936	0	0	0	0	102501	103115	106765	103130	0	0	0	0	0	0	0	0	0	0	0	0	0	0	0	0	0	0	0	0	0	0	0	0	0	0	0	0	0	0	0	0	0
2	1	5	127	PM	treatment	1153259	2237823	0.898079936	0	0	0	0	131303	131538	131351	133271	0	0	0	0	0	0	0	0	0	0	0	0	0	0	0	0	0	0	0	0	0	0	0	0	0	0	0	0	0	0	0	0	0
2	1	5	131	AM	treatment	250203	2237823	0.691587652	0	0	0	0	102501	102600	103371	103064	0	0	0	0	0	0	0	0	0	0	0	0	0	0	0	0	0	0	0	0	0	0	0	0	0	0	0	0	0	0	0	0	0
2	1	5	131	PM	treatment	250203	2237823	0.691587652	1	6	1	0	131303	131304	132439	131562	132440	56	82	41	66	77	45	0	0	0	0	0	0	0	0	0	0	0	0	0	0	0	0	0	0	0	0	0	0	0	0	0	0
2	1	5	135	AM	treatment	746735	2237823	0.03405618	0	0	0	0	102501	102502	111008	102917	0	0	0	0	0	0	0	0	0	0	0	0	0	0	0	0	0	0	0	0	0	0	0	0	0	0	0	0	0	0	0	0	0
2	1	5	135	PM	treatment	746735	2237823	0.03405618	0	0	0	0	131303	131304	148261	131304	0	0	0	0	0	0	0	0	0	0	0	0	0	0	0	0	0	0	0	0	0	0	0	0	0	0	0	0	0	0	0	0	0
2	1	5	137	AM	treatment	1116100	2191926	0.543174029	0	0	0	0	102501	103244	119253	103266	0	0	0	0	0	0	0	0	0	0	0	0	0	0	0	0	0	0	0	0	0	0	0	0	0	0	0	0	0	0	0	0	0
2	1	5	137	PM	treatment	1116100	2191926	0.543174029	0	0	0	0	131303	0	131307	0	0	0	0	0	0	0	0	0	0	0	0	0	0	0	0	0	0	0	0	0	0	0	0	0	0	0	0	0	0	0	0	0	0
2	1	5	139	AM	treatment	263409	2237822	0.199574393	0	0	0	0	102501	102641	107688	102719	0	0	0	0	0	0	0	0	0	0	0	0	0	0	0	0	0	0	0	0	0	0	0	0	0	0	0	0	0	0	0	0	0
2	1	5	139	PM	treatment	263409	2237822	0.199574393	0	0	0	0	131303	131430	134544	131794	0	0	0	0	0	0	0	0	0	0	0	0	0	0	0	0	0	0	0	0	0	0	0	0	0	0	0	0	0	0	0	0	0
2	1	5	140	AM	treatment	736174	2237823	0.902003073	0	0	0	0	102501	102502	0	0	0	0	0	0	0	0	0	0	0	0	0	0	0	0	0	0	0	0	0	0	0	0	0	0	0	0	0	0	0	0	0	0	0
2	1	5	140	PM	treatment	736174	2237823	0.902003073	0	0	0	0	131303	0	131304	0	0	0	0	0	0	0	0	0	0	0	0	0	0	0	0	0	0	0	0	0	0	0	0	0	0	0	0	0	0	0	0	0	0
2	1	5	142	AM	treatment	383159	2225440	0.877484085	0	0	0	0	NA	NA	NA	NA	NA	0	0	0	0	0	0	0	0	0	0	0	0	0	0	0	0	0	0	0	0	0	0	0	0	0	0	0	0	0	0	0	0
2	1	5	142	PM	treatment	383159	2225440	0.877484085	0	0	0	0	131303	131828	135245	0	0	0	0	0	0	0	0	0	0	0	0	0	0	0	0	0	0	0	0	0	0	0	0	0	0	0	0	0	0	0	0	0	0
2	1	5	144	AM	treatment	1082587	2237823	0.035771342	0	0	0	0	102501	102502	118434	102502	0	0	0	0	0	0	0	0	0	0	0	0	0	0	0	0	0	0	0	0	0	0	0	0	0	0	0	0	0	0	0	0	0
2	1	5	144	PM	treatment	1082587	2237823	0.035771342	0	0	0	0	131303	131304	145282	131313	0	0	0	0	0	0	0	0	0	0	0	0	0	0	0	0	0	0	0	0	0	0	0	0	0	0	0	0	0	0	0	0	0
2	1	5	147	AM	treatment	467539	2237823	0.026909646	0	0	0	0	102501	102502	116207	102502	0	0	0	0	0	0	0	0	0	0	0	0	0	0	0	0	0	0	0	0	0	0	0	0	0	0	0	0	0	0	0	0	0
2	1	5	147	PM	treatment	467539	2237823	0.026909646	1	2	1	0	131303	131304	144980	131304	145980	62	262	0	0	0	0	0	0	0	0	0	0	0	0	0	0	0	0	0	0	0	0	0	0	0	0	0	0	0	0	0	0
2	1	5	148	AM	treatment	781108	1203303	0.697877456	0	0	0	0	102501	102502	103920	0	0	0	0	0	0	0	0	0	0	0	0	0	0	0	0	0	0	0	0	0	0	0	0	0	0	0	0	0	0	0	0	0	0
2	1	5	148	PM	treatment	781108	1203303	0.697877456	0	0	0	0	131303	131304	133337	0	0	0	0	0	0	0	0	0	0	0	0	0	0	0	0	0	0	0	0	0	0	0	0	0	0	0	0	0	0	0	0	0	0
2	1	5	153	AM	treatment	655428	2237822	0.157642089	0	0	0	0	102501	102502	103645	0	0	0	0	0	0	0	0	0	0	0	0	0	0	0	0	0	0	0	0	0	0	0	0	0	0	0	0	0	0	0	0	0	0
2	1	5	153	PM	treatment	655428	2237822	0.157642089	0	0	0	0	131303	131841	131304	0	0	0	0	0	0	0	0	0	0	0	0	0	0	0	0	0	0	0	0	0	0	0	0	0	0	0	0	0	0	0	0	0	0
2	1	5	156	AM	treatment	92338	317446	0.861177017	0	0	0	0	102501	108272	108159	108273	0	0	0	0	0	0	0	0	0	0	0	0	0	0	0	0	0	0	0	0	0	0	0	0	0	0	0	0	0	0	0	0	0
2	1	5	156	PM	treatment	92338	317446	0.861177017	0	0	0	0	131303	142551	142490	142553	0	0	0	0	0	0	0	0	0	0	0	0	0	0	0	0	0	0	0	0	0	0	0	0	0	0	0	0	0	0	0	0	0
2	1	5	158	AM	treatment	295546	2237801	0.02548083	0	0	0	0	102501	102885	109798	102885	0	0	0	0	0	0	0	0	0	0	0	0	0	0	0	0	0	0	0	0	0	0	0	0	0	0	0	0	0	0	0	0	0
2	1	5	158	PM	treatment	295546	2237801	0.02548083	0	0	0	0	131303	131389	135700	131389	0	0	0	0	0	0	0	0	0	0	0	0	0	0	0	0	0	0	0	0	0	0	0	0	0	0	0	0	0	0	0	0	0
2	1	5	159	AM	treatment	702298	2237823	0.024891923	0	0	0	0	102501	102502	0	102502	0	0	0	0	0	0	0	0	0	0	0	0	0	0	0	0	0	0	0	0	0	0	0	0	0	0	0	0	0	0	0	0	0
2	1	5	159	PM	treatment	702298	2237823	0.024891923	0	0	0	0	131303	131304	0	132958	0	0	0	0	0	0	0	0	0	0	0	0	0	0	0	0	0	0	0	0	0	0	0	0	0	0	0	0	0	0	0	0	0
2	1	5	161	AM	treatment	138372	438045	0.897837826	0	0	0	0	102501	102503	107487	109136	0	0	0	0	0	0	0	0	0	0	0	0	0	0	0	0	0	0	0	0	0	0	0	0	0	0	0	0	0	0	0	0	0
2	1	5	161	PM	treatment	138372	438045	0.897837826	0	0	0	0	131303	141132	136548	141134	0	0	0	0	0	0	0	0	0	0	0	0	0	0	0	0	0	0	0	0	0	0	0	0	0	0	0	0	0	0	0	0	0
2	1	5	170	AM	treatment	843962	2237823	0.035335737	0	0	0	0	102501	102502	0	102502	0	0	0	0	0	0	0	0	0	0	0	0	0	0	0	0	0	0	0	0	0	0	0	0	0	0	0	0	0	0	0	0	0
2	1	5	170	PM	treatment	843962	2237823	0.035335737	0	0	0	0	131303	0	131304	0	0	0	0	0	0	0	0	0	0	0	0	0	0	0	0	0	0	0	0	0	0	0	0	0	0	0	0	0	0	0	0	0	0
2	1	5	173	AM	treatment	1007161	2237586	0.002218206	0	0	0	0	102501	102502	103674	102642	0	0	0	0	0	0	0	0	0	0	0	0	0	0	0	0	0	0	0	0	0	0	0	0	0	0	0	0	0	0	0	0	0
2	1	5	173	PM	treatment	1007161	2237586	0.002218206	0	0	0	0	131303	131304	132422	131427	0	0	0	0	0	0	0	0	0	0	0	0	0	0	0	0	0	0	0	0	0	0	0	0	0	0	0	0	0	0	0	0	0
2	1	5	174	AM	treatment	124679	473509	0.941048713	0	0	0	0	102501	103651	104007	103871	0	0	0	0	0	0	0	0	0	0	0	0	0	0	0	0	0	0	0	0	0	0	0	0	0	0	0	0	0	0	0	0	0
2	1	5	174	PM	treatment	124679	473509	0.941048713	0	0	0	0	131303	131427	131397	132539	0	0	0	0	0	0	0	0	0	0	0	0	0	0	0	0	0	0	0	0	0	0	0	0	0	0	0	0	0	0	0	0	0
2	1	5	175	AM	treatment	1410774	2237823	0.730087626	0	0	0	0	102501	102502	103778	108404	0	0	0	0	0	0	0	0	0	0	0	0	0	0	0	0	0	0	0	0	0	0	0	0	0	0	0	0	0	0	0	0	0
2	1	5	175	PM	treatment	1410774	2237823	0.730087626	0	0	0	0	131303	131304	132619	132297	0	0	0	0	0	0	0	0	0	0	0	0	0	0	0	0	0	0	0	0	0	0	0	0	0	0	0	0	0	0	0	0	0
2	1	5	176	AM	treatment	547123	2237648	0.558930544	1	8	1	0	102501	103552	102635	103582	105615	49	76	33	24	39	47	52	42	0	0	0	0	0	0	0	0	0	0	0	0	0	0	0	0	0	0	0	0	0	0	0	0
2	1	5	176	PM	treatment	547123	2237648	0.558930544	0	0	1	0	131303	131304	131785	0	0	0	0	0	0	0	0	0	0	0	0	0	0	0	0	0	0	0	0	0	0	0	0	0	0	0	0	0	0	0	0	0	0
2	1	5	178	AM	treatment	238286	854609	0.99695592	0	0	0	0	102501	111544	104993	111604	0	0	0	0	0	0	0	0	0	0	0	0	0	0	0	0	0	0	0	0	0	0	0	0	0	0	0	0	0	0	0	0	0
2	1	5	178	PM	treatment	238286	854609	0.99695592	0	0	0	0	131303	0	0	0	0	0	0	0	0	0	0	0	0	0	0	0	0	0	0	0	0	0	0	0	0	0	0	0	0	0	0	0	0	0	0	0	0
2	1	5	186	AM	treatment	757120	1668878	0.938875511	0	0	0	0	102501	102502	105349	118031	0	0	0	0	0	0	0	0	0	0	0	0	0	0	0	0	0	0	0	0	0	0	0	0	0	0	0	0	0	0	0	0	0
2	1	5	186	PM	treatment	757120	1668878	0.938875511	0	0	0	0	131303	131304	0	131590	0	0	0	0	0	0	0	0	0	0	0	0	0	0	0	0	0	0	0	0	0	0	0	0	0	0	0	0	0	0	0	0	0
2	1	5	190	AM	treatment	1022616	2237823	0.859153939	0	0	0	0	102501	102502	103582	120481	0	0	0	0	0	0	0	0	0	0	0	0	0	0	0	0	0	0	0	0	0	0	0	0	0	0	0	0	0	0	0	0	0
2	1	5	190	PM	treatment	1022616	2237823	0.859153939	0	0	0	0	131303	131304	132098	133991	0	0	0	0	0	0	0	0	0	0	0	0	0	0	0	0	0	0	0	0	0	0	0	0	0	0	0	0	0	0	0	0	0
2	1	5	191	AM	treatment	1246738	2237823	0.770449884	0	0	0	0	102501	102503	104271	114945	0	0	0	0	0	0	0	0	0	0	0	0	0	0	0	0	0	0	0	0	0	0	0	0	0	0	0	0	0	0	0	0	0
2	1	5	191	PM	treatment	1246738	2237823	0.770449884	0	0	0	0	131303	131304	133374	138006	0	0	0	0	0	0	0	0	0	0	0	0	0	0	0	0	0	0	0	0	0	0	0	0	0	0	0	0	0	0	0	0	0
2	1	5	192	AM	treatment	118782	307447	0.829068241	0	0	0	0	102501	102502	102940	0	0	0	0	0	0	0	0	0	0	0	0	0	0	0	0	0	0	0	0	0	0	0	0	0	0	0	0	0	0	0	0	0	0
2	1	5	192	PM	treatment	118782	307447	0.829068241	0	0	0	0	131303	131944	132706	132182	0	0	0	0	0	0	0	0	0	0	0	0	0	0	0	0	0	0	0	0	0	0	0	0	0	0	0	0	0	0	0	0	0
2	1	5	194	AM	treatment	588711	2237823	0.894392431	0	0	0	0	102501	112323	0	120304	0	0	0	0	0	0	0	0	0	0	0	0	0	0	0	0	0	0	0	0	0	0	0	0	0	0	0	0	0	0	0	0	0
2	1	5	194	PM	treatment	588711	2237823	0.894392431	0	0	0	0	131303	131652	143266	139421	0	0	0	0	0	0	0	0	0	0	0	0	0	0	0	0	0	0	0	0	0	0	0	0	0	0	0	0	0	0	0	0	0
2	1	5	195	AM	treatment	492902	2237823	0.858445536	0	0	0	0	102501	105784	105814	107785	0	0	0	0	0	0	0	0	0	0	0	0	0	0	0	0	0	0	0	0	0	0	0	0	0	0	0	0	0	0	0	0	0
2	1	5	195	PM	treatment	492902	2237823	0.858445536	0	0	0	0	131303	131909	131553	134661	0	0	0	0	0	0	0	0	0	0	0	0	0	0	0	0	0	0	0	0	0	0	0	0	0	0	0	0	0	0	0	0	0
2	1	5	196	AM	treatment	152088	158229	0.971024061	0	0	0	0	102501	0	0	0	0	0	0	0	0	0	0	0	0	0	0	0	0	0	0	0	0	0	0	0	0	0	0	0	0	0	0	0	0	0	0	0	0
2	1	5	196	PM	treatment	152088	158229	0.971024061	0	0	0	0	131303	0	0	0	0	0	0	0	0	0	0	0	0	0	0	0	0	0	0	0	0	0	0	0	0	0	0	0	0	0	0	0	0	0	0	0	0
2	1	5	198	AM	treatment	635581	2237823	0.624348334	0	0	0	0	102501	102502	104017	103126	0	0	0	0	0	0	0	0	0	0	0	0	0	0	0	0	0	0	0	0	0	0	0	0	0	0	0	0	0	0	0	0	0
2	1	5	198	PM	treatment	635581	2237823	0.624348334	0	0	0	0	131303	131304	132486	135700	0	0	0	0	0	0	0	0	0	0	0	0	0	0	0	0	0	0	0	0	0	0	0	0	0	0	0	0	0	0	0	0	0
2	1	5	202	AM	treatment	896923	2237823	0.900215285	0	0	0	0	102501	102502	103573	116583	0	0	0	0	0	0	0	0	0	0	0	0	0	0	0	0	0	0	0	0	0	0	0	0	0	0	0	0	0	0	0	0	0
2	1	5	202	PM	treatment	896923	2237823	0.900215285	0	0	0	0	131303	134787	135015	141716	0	0	0	0	0	0	0	0	0	0	0	0	0	0	0	0	0	0	0	0	0	0	0	0	0	0	0	0	0	0	0	0	0
2	1	5	206	AM	treatment	471158	2237816	0.983026524	0	0	0	0	102501	107383	107841	117369	0	0	0	0	0	0	0	0	0	0	0	0	0	0	0	0	0	0	0	0	0	0	0	0	0	0	0	0	0	0	0	0	0
2	1	5	206	PM	treatment	471158	2237816	0.983026524	0	0	0	0	131303	0	0	0	0	0	0	0	0	0	0	0	0	0	0	0	0	0	0	0	0	0	0	0	0	0	0	0	0	0	0	0	0	0	0	0	0
2	1	5	207	AM	treatment	561069	2237823	0.111751898	0	0	0	0	102501	102502	103349	102502	0	0	0	0	0	0	0	0	0	0	0	0	0	0	0	0	0	0	0	0	0	0	0	0	0	0	0	0	0	0	0	0	0
2	1	5	207	PM	treatment	561069	2237823	0.111751898	0	0	0	0	131303	131304	132385	131438	0	0	0	0	0	0	0	0	0	0	0	0	0	0	0	0	0	0	0	0	0	0	0	0	0	0	0	0	0	0	0	0	0
2	1	5	209	AM	treatment	862171	2237823	0.041239961	0	0	0	0	102501	102502	112484	102502	0	0	0	0	0	0	0	0	0	0	0	0	0	0	0	0	0	0	0	0	0	0	0	0	0	0	0	0	0	0	0	0	0
2	1	5	209	PM	treatment	862171	2237823	0.041239961	0	0	0	0	131303	131304	140046	131316	0	0	0	0	0	0	0	0	0	0	0	0	0	0	0	0	0	0	0	0	0	0	0	0	0	0	0	0	0	0	0	0	0
2	1	5	210	AM	treatment	284270	854504	0.997850218	0	0	0	0	102501	107634	0	107640	0	0	0	0	0	0	0	0	0	0	0	0	0	0	0	0	0	0	0	0	0	0	0	0	0	0	0	0	0	0	0	0	0
2	1	5	210	PM	treatment	284270	854504	0.997850218	0	0	0	0	131303	131761	131896	144910	0	0	0	0	0	0	0	0	0	0	0	0	0	0	0	0	0	0	0	0	0	0	0	0	0	0	0	0	0	0	0	0	0
2	1	5	212	AM	treatment	488868	2235167	0.773710246	0	0	0	0	102501	106633	103950	111300	0	0	0	0	0	0	0	0	0	0	0	0	0	0	0	0	0	0	0	0	0	0	0	0	0	0	0	0	0	0	0	0	0
2	1	5	212	PM	treatment	488868	2235167	0.773710246	1	2	1	0	131303	133259	132420	133622	142916	145	97	0	0	0	0	0	0	0	0	0	0	0	0	0	0	0	0	0	0	0	0	0	0	0	0	0	0	0	0	0	0
2	1	5	215	AM	treatment	1299315	2237823	0.017941139	0	0	0	0	102501	102607	103099	0	0	0	0	0	0	0	0	0	0	0	0	0	0	0	0	0	0	0	0	0	0	0	0	0	0	0	0	0	0	0	0	0	0
2	1	5	215	PM	treatment	1299315	2237823	0.017941139	0	0	0	0	131303	131304	135886	131304	0	0	0	0	0	0	0	0	0	0	0	0	0	0	0	0	0	0	0	0	0	0	0	0	0	0	0	0	0	0	0	0	0
2	1	5	217	AM	treatment	674352	2237823	0.235901287	0	0	0	0	102501	102502	109363	110771	0	0	0	0	0	0	0	0	0	0	0	0	0	0	0	0	0	0	0	0	0	0	0	0	0	0	0	0	0	0	0	0	0
2	1	5	217	PM	treatment	674352	2237823	0.235901287	0	0	0	0	131303	131424	131304	134007	0	0	0	0	0	0	0	0	0	0	0	0	0	0	0	0	0	0	0	0	0	0	0	0	0	0	0	0	0	0	0	0	0
2	1	5	218	AM	treatment	655435	2237823	0.032516012	0	0	0	0	102501	102502	103256	102711	0	0	0	0	0	0	0	0	0	0	0	0	0	0	0	0	0	0	0	0	0	0	0	0	0	0	0	0	0	0	0	0	0
2	1	5	218	PM	treatment	655435	2237823	0.032516012	0	0	0	0	131303	131304	140852	131480	0	0	0	0	0	0	0	0	0	0	0	0	0	0	0	0	0	0	0	0	0	0	0	0	0	0	0	0	0	0	0	0	0
2	1	5	219	AM	treatment	546391	2237822	0.866287517	0	0	0	0	102501	102502	105056	103393	0	0	0	0	0	0	0	0	0	0	0	0	0	0	0	0	0	0	0	0	0	0	0	0	0	0	0	0	0	0	0	0	0
2	1	5	219	PM	treatment	546391	2237822	0.866287517	0	0	0	0	131303	143140	131600	143148	0	0	0	0	0	0	0	0	0	0	0	0	0	0	0	0	0	0	0	0	0	0	0	0	0	0	0	0	0	0	0	0	0
2	1	5	220	AM	treatment	513804	2236699	0.998485675	0	0	0	0	102501	104173	0	0	0	0	0	0	0	0	0	0	0	0	0	0	0	0	0	0	0	0	0	0	0	0	0	0	0	0	0	0	0	0	0	0	0
2	1	5	220	PM	treatment	513804	2236699	0.998485675	0	0	0	0	131303	132967	133115	146102	0	0	0	0	0	0	0	0	0	0	0	0	0	0	0	0	0	0	0	0	0	0	0	0	0	0	0	0	0	0	0	0	0
2	1	5	221	AM	treatment	1718912	2237823	0.392887642	0	0	0	0	102501	102502	0	0	0	0	0	0	0	0	0	0	0	0	0	0	0	0	0	0	0	0	0	0	0	0	0	0	0	0	0	0	0	0	0	0	0
2	1	5	221	PM	treatment	1718912	2237823	0.392887642	0	0	0	0	131303	137935	0	138000	0	0	0	0	0	0	0	0	0	0	0	0	0	0	0	0	0	0	0	0	0	0	0	0	0	0	0	0	0	0	0	0	0
2	1	5	226	AM	treatment	1404411	2237823	0.844990007	0	0	0	0	102501	102502	104580	103510	0	0	0	0	0	0	0	0	0	0	0	0	0	0	0	0	0	0	0	0	0	0	0	0	0	0	0	0	0	0	0	0	0
2	1	5	226	PM	treatment	1404411	2237823	0.844990007	0	0	0	0	131303	131304	132587	132397	0	0	0	0	0	0	0	0	0	0	0	0	0	0	0	0	0	0	0	0	0	0	0	0	0	0	0	0	0	0	0	0	0
2	1	5	227	AM	treatment	1034310	2237815	0.743598643	0	0	0	0	102501	106186	102502	107231	0	0	0	0	0	0	0	0	0	0	0	0	0	0	0	0	0	0	0	0	0	0	0	0	0	0	0	0	0	0	0	0	0
2	1	5	227	PM	treatment	1034310	2237815	0.743598643	0	0	0	0	131303	131326	131707	133659	0	0	0	0	0	0	0	0	0	0	0	0	0	0	0	0	0	0	0	0	0	0	0	0	0	0	0	0	0	0	0	0	0
2	1	5	229	AM	treatment	1741324	2237817	0.022958476	0	0	0	0	102501	102502	111901	102502	0	0	0	0	0	0	0	0	0	0	0	0	0	0	0	0	0	0	0	0	0	0	0	0	0	0	0	0	0	0	0	0	0
2	1	5	229	PM	treatment	1741324	2237817	0.022958476	0	0	0	0	131303	131304	132276	131304	0	0	0	0	0	0	0	0	0	0	0	0	0	0	0	0	0	0	0	0	0	0	0	0	0	0	0	0	0	0	0	0	0
2	1	5	232	AM	treatment	558222	2237823	0.616278368	1	2	1	0	102501	109571	102502	109631	109751	43	50	0	0	0	0	0	0	0	0	0	0	0	0	0	0	0	0	0	0	0	0	0	0	0	0	0	0	0	0	0	0
2	1	5	232	PM	treatment	558222	2237823	0.616278368	0	0	1	0	131303	133794	131304	0	0	0	0	0	0	0	0	0	0	0	0	0	0	0	0	0	0	0	0	0	0	0	0	0	0	0	0	0	0	0	0	0	0
2	1	5	237	AM	treatment	1001289	2234854	0.901857683	0	0	0	0	102501	107568	110177	110099	0	0	0	0	0	0	0	0	0	0	0	0	0	0	0	0	0	0	0	0	0	0	0	0	0	0	0	0	0	0	0	0	0
2	1	5	237	PM	treatment	1001289	2234854	0.901857683	0	0	0	0	131303	131690	131819	134752	0	0	0	0	0	0	0	0	0	0	0	0	0	0	0	0	0	0	0	0	0	0	0	0	0	0	0	0	0	0	0	0	0
2	1	5	238	AM	treatment	583691	2237823	0.043851621	0	0	0	0	102501	102502	107380	102502	0	0	0	0	0	0	0	0	0	0	0	0	0	0	0	0	0	0	0	0	0	0	0	0	0	0	0	0	0	0	0	0	0
2	1	5	238	PM	treatment	583691	2237823	0.043851621	0	0	0	0	131303	131304	134155	131304	0	0	0	0	0	0	0	0	0	0	0	0	0	0	0	0	0	0	0	0	0	0	0	0	0	0	0	0	0	0	0	0	0
2	1	5	242	AM	treatment	694909	1538103	0.853421692	0	0	0	0	102501	119723	102502	119800	0	0	0	0	0	0	0	0	0	0	0	0	0	0	0	0	0	0	0	0	0	0	0	0	0	0	0	0	0	0	0	0	0
2	1	5	242	PM	treatment	694909	1538103	0.853421692	0	0	0	0	131303	0	131304	0	0	0	0	0	0	0	0	0	0	0	0	0	0	0	0	0	0	0	0	0	0	0	0	0	0	0	0	0	0	0	0	0	0
2	1	5	244	AM	treatment	227749	480600	0.934672701	0	0	0	0	102501	111065	118475	111089	0	0	0	0	0	0	0	0	0	0	0	0	0	0	0	0	0	0	0	0	0	0	0	0	0	0	0	0	0	0	0	0	0
2	1	5	244	PM	treatment	227749	480600	0.934672701	0	0	0	0	131303	133375	136587	135832	0	0	0	0	0	0	0	0	0	0	0	0	0	0	0	0	0	0	0	0	0	0	0	0	0	0	0	0	0	0	0	0	0
2	1	5	245	AM	treatment	1237951	2235336	0.591315777	0	0	0	0	102501	102630	118515	109135	0	0	0	0	0	0	0	0	0	0	0	0	0	0	0	0	0	0	0	0	0	0	0	0	0	0	0	0	0	0	0	0	0
2	1	5	245	PM	treatment	1237951	2235336	0.591315777	0	0	0	0	131303	0	131304	0	0	0	0	0	0	0	0	0	0	0	0	0	0	0	0	0	0	0	0	0	0	0	0	0	0	0	0	0	0	0	0	0	0
2	1	5	250	AM	treatment	1252380	1951666	0.349040509	0	0	0	0	102501	102613	0	107456	0	0	0	0	0	0	0	0	0	0	0	0	0	0	0	0	0	0	0	0	0	0	0	0	0	0	0	0	0	0	0	0	0
2	1	5	250	PM	treatment	1252380	1951666	0.349040509	0	0	0	0	131303	0	131304	0	0	0	0	0	0	0	0	0	0	0	0	0	0	0	0	0	0	0	0	0	0	0	0	0	0	0	0	0	0	0	0	0	0
2	1	5	251	AM	treatment	122345	272506	0.959930271	0	0	0	0	102501	107400	107531	116373	0	0	0	0	0	0	0	0	0	0	0	0	0	0	0	0	0	0	0	0	0	0	0	0	0	0	0	0	0	0	0	0	0
2	1	5	251	PM	treatment	122345	272506	0.959930271	0	0	0	0	131303	134339	132408	135311	0	0	0	0	0	0	0	0	0	0	0	0	0	0	0	0	0	0	0	0	0	0	0	0	0	0	0	0	0	0	0	0	0
2	1	5	252	AM	treatment	497543	2237823	0.64774661	1	2	1	0	102501	109627	109211	109660	109885	61	100	0	0	0	0	0	0	0	0	0	0	0	0	0	0	0	0	0	0	0	0	0	0	0	0	0	0	0	0	0	0
2	1	5	252	PM	treatment	497543	2237823	0.64774661	0	0	1	0	131303	137797	132356	137811	0	0	0	0	0	0	0	0	0	0	0	0	0	0	0	0	0	0	0	0	0	0	0	0	0	0	0	0	0	0	0	0	0
2	1	5	255	AM	treatment	665599	2237823	0.93159163	0	0	0	0	102501	105339	103842	109124	0	0	0	0	0	0	0	0	0	0	0	0	0	0	0	0	0	0	0	0	0	0	0	0	0	0	0	0	0	0	0	0	0
2	1	5	255	PM	treatment	665599	2237823	0.93159163	0	0	0	0	131303	134851	132674	134854	0	0	0	0	0	0	0	0	0	0	0	0	0	0	0	0	0	0	0	0	0	0	0	0	0	0	0	0	0	0	0	0	0
2	1	5	256	AM	treatment	1121162	2237796	0.07476593	0	0	0	0	102501	102502	111970	102502	0	0	0	0	0	0	0	0	0	0	0	0	0	0	0	0	0	0	0	0	0	0	0	0	0	0	0	0	0	0	0	0	0
2	1	5	256	PM	treatment	1121162	2237796	0.07476593	0	0	0	0	131303	131304	132656	131304	0	0	0	0	0	0	0	0	0	0	0	0	0	0	0	0	0	0	0	0	0	0	0	0	0	0	0	0	0	0	0	0	0
2	1	5	257	AM	treatment	609466	2237823	0.120604992	0	0	0	0	102501	102502	120415	108178	0	0	0	0	0	0	0	0	0	0	0	0	0	0	0	0	0	0	0	0	0	0	0	0	0	0	0	0	0	0	0	0	0
2	1	5	257	PM	treatment	609466	2237823	0.120604992	0	0	0	0	131303	131304	133885	131376	0	0	0	0	0	0	0	0	0	0	0	0	0	0	0	0	0	0	0	0	0	0	0	0	0	0	0	0	0	0	0	0	0
2	1	5	261	AM	treatment	586730	1869435	0.035996174	0	0	0	0	102501	102502	109754	102758	0	0	0	0	0	0	0	0	0	0	0	0	0	0	0	0	0	0	0	0	0	0	0	0	0	0	0	0	0	0	0	0	0
2	1	5	261	PM	treatment	586730	1869435	0.035996174	0	0	0	0	131303	131304	136225	131304	0	0	0	0	0	0	0	0	0	0	0	0	0	0	0	0	0	0	0	0	0	0	0	0	0	0	0	0	0	0	0	0	0
2	1	5	262	AM	treatment	1213706	2237823	0.057956052	0	0	0	0	102501	102502	103605	102502	0	0	0	0	0	0	0	0	0	0	0	0	0	0	0	0	0	0	0	0	0	0	0	0	0	0	0	0	0	0	0	0	0
2	1	5	262	PM	treatment	1213706	2237823	0.057956052	0	0	0	0	131303	131304	147953	131304	0	0	0	0	0	0	0	0	0	0	0	0	0	0	0	0	0	0	0	0	0	0	0	0	0	0	0	0	0	0	0	0	0
2	1	5	263	AM	treatment	592658	2237823	0.886672887	0	0	0	0	102501	103434	103831	0	0	0	0	0	0	0	0	0	0	0	0	0	0	0	0	0	0	0	0	0	0	0	0	0	0	0	0	0	0	0	0	0	0
2	1	5	263	PM	treatment	592658	2237823	0.886672887	0	0	0	0	131303	132367	141838	134218	0	0	0	0	0	0	0	0	0	0	0	0	0	0	0	0	0	0	0	0	0	0	0	0	0	0	0	0	0	0	0	0	0
2	1	5	264	AM	treatment	1213398	2237823	0.933095313	0	0	0	0	102501	104631	104972	107167	0	0	0	0	0	0	0	0	0	0	0	0	0	0	0	0	0	0	0	0	0	0	0	0	0	0	0	0	0	0	0	0	0
2	1	5	264	PM	treatment	1213398	2237823	0.933095313	0	0	0	0	131303	133107	136590	133130	0	0	0	0	0	0	0	0	0	0	0	0	0	0	0	0	0	0	0	0	0	0	0	0	0	0	0	0	0	0	0	0	0
2	1	5	265	AM	treatment	648184	2237809	0.976478841	0	0	0	0	102501	102513	103186	0	0	0	0	0	0	0	0	0	0	0	0	0	0	0	0	0	0	0	0	0	0	0	0	0	0	0	0	0	0	0	0	0	0
2	1	5	265	PM	treatment	648184	2237809	0.976478841	0	0	0	0	131303	131304	0	132866	0	0	0	0	0	0	0	0	0	0	0	0	0	0	0	0	0	0	0	0	0	0	0	0	0	0	0	0	0	0	0	0	0
2	1	5	268	AM	treatment	481118	2237823	0.955817439	0	0	0	0	102501	105344	105189	112811	0	0	0	0	0	0	0	0	0	0	0	0	0	0	0	0	0	0	0	0	0	0	0	0	0	0	0	0	0	0	0	0	0
2	1	5	268	PM	treatment	481118	2237823	0.955817439	0	0	0	0	131303	136244	134078	147658	0	0	0	0	0	0	0	0	0	0	0	0	0	0	0	0	0	0	0	0	0	0	0	0	0	0	0	0	0	0	0	0	0
2	1	5	278	AM	treatment	144659	505805	0.976496642	0	0	0	0	102501	109122	103572	109122	0	0	0	0	0	0	0	0	0	0	0	0	0	0	0	0	0	0	0	0	0	0	0	0	0	0	0	0	0	0	0	0	0
2	1	5	278	PM	treatment	144659	505805	0.976496642	0	0	0	0	131303	131957	131850	131985	0	0	0	0	0	0	0	0	0	0	0	0	0	0	0	0	0	0	0	0	0	0	0	0	0	0	0	0	0	0	0	0	0
2	1	5	289	AM	treatment	1915944	2237823	0.037873037	0	0	0	0	102501	102502	103198	102502	0	0	0	0	0	0	0	0	0	0	0	0	0	0	0	0	0	0	0	0	0	0	0	0	0	0	0	0	0	0	0	0	0
2	1	5	289	PM	treatment	1915944	2237823	0.037873037	0	0	0	0	131303	131304	147836	131304	0	0	0	0	0	0	0	0	0	0	0	0	0	0	0	0	0	0	0	0	0	0	0	0	0	0	0	0	0	0	0	0	0
2	1	5	296	AM	treatment	1000144	2181397	0.015518096	0	0	0	0	102501	102502	0	102502	0	0	0	0	0	0	0	0	0	0	0	0	0	0	0	0	0	0	0	0	0	0	0	0	0	0	0	0	0	0	0	0	0
2	1	5	296	PM	treatment	1000144	2181397	0.015518096	0	0	0	0	131303	0	131304	0	0	0	0	0	0	0	0	0	0	0	0	0	0	0	0	0	0	0	0	0	0	0	0	0	0	0	0	0	0	0	0	0	0
2	1	5	298	AM	treatment	696318	2237823	0.960837716	0	0	0	0	102501	108088	107882	0	0	0	0	0	0	0	0	0	0	0	0	0	0	0	0	0	0	0	0	0	0	0	0	0	0	0	0	0	0	0	0	0	0
2	1	5	298	PM	treatment	696318	2237823	0.960837716	0	0	0	0	131303	132832	143631	0	0	0	0	0	0	0	0	0	0	0	0	0	0	0	0	0	0	0	0	0	0	0	0	0	0	0	0	0	0	0	0	0	0
2	1	5	299	AM	treatment	328517	2232485	0.471127879	1	4	1	0	102501	102502	102986	103799	111081	72	47	83	76	0	0	0	0	0	0	0	0	0	0	0	0	0	0	0	0	0	0	0	0	0	0	0	0	0	0	0	0
2	1	5	299	PM	treatment	328517	2232485	0.471127879	1	6	2	0	131303	131304	132558	131490	132821	64	82	49	44	68	47	0	0	0	0	0	0	0	0	0	0	0	0	0	0	0	0	0	0	0	0	0	0	0	0	0	0
2	1	5	301	AM	treatment	417597	2218755	0.825591908	0	0	0	0	102501	107832	102502	107846	0	0	0	0	0	0	0	0	0	0	0	0	0	0	0	0	0	0	0	0	0	0	0	0	0	0	0	0	0	0	0	0	0
2	1	5	301	PM	treatment	417597	2218755	0.825591908	0	0	0	0	131303	131683	132047	134728	0	0	0	0	0	0	0	0	0	0	0	0	0	0	0	0	0	0	0	0	0	0	0	0	0	0	0	0	0	0	0	0	0
2	1	5	305	AM	treatment	882695	2237823	0.922093583	0	0	0	0	102501	103715	103311	114351	0	0	0	0	0	0	0	0	0	0	0	0	0	0	0	0	0	0	0	0	0	0	0	0	0	0	0	0	0	0	0	0	0
2	1	5	305	PM	treatment	882695	2237823	0.922093583	0	0	0	0	131303	132557	143130	132576	0	0	0	0	0	0	0	0	0	0	0	0	0	0	0	0	0	0	0	0	0	0	0	0	0	0	0	0	0	0	0	0	0
2	1	5	308	AM	treatment	396970	2236878	0.930703189	0	0	0	0	102501	102502	103087	102910	0	0	0	0	0	0	0	0	0	0	0	0	0	0	0	0	0	0	0	0	0	0	0	0	0	0	0	0	0	0	0	0	0
2	1	5	308	PM	treatment	396970	2236878	0.930703189	0	0	0	0	131303	133683	133850	142653	0	0	0	0	0	0	0	0	0	0	0	0	0	0	0	0	0	0	0	0	0	0	0	0	0	0	0	0	0	0	0	0	0
2	1	5	311	AM	treatment	566593	2237823	0.290858151	1	9	1	0	102501	102502	107112	103010	110085	60	50	41	22	23	29	34	16	144	0	0	0	0	0	0	0	0	0	0	0	0	0	0	0	0	0	0	0	0	0	0	0
2	1	5	311	PM	treatment	566593	2237823	0.290858151	1	4	2	0	131303	131410	131304	132994	132660	84	85	47	56	0	0	0	0	0	0	0	0	0	0	0	0	0	0	0	0	0	0	0	0	0	0	0	0	0	0	0	0
2	1	5	313	AM	treatment	1405654	2237806	0.051655713	0	0	0	0	102501	102502	109293	102502	0	0	0	0	0	0	0	0	0	0	0	0	0	0	0	0	0	0	0	0	0	0	0	0	0	0	0	0	0	0	0	0	0
2	1	5	313	PM	treatment	1405654	2237806	0.051655713	0	0	0	0	131303	131304	139232	132375	0	0	0	0	0	0	0	0	0	0	0	0	0	0	0	0	0	0	0	0	0	0	0	0	0	0	0	0	0	0	0	0	0
2	1	5	318	AM	treatment	539263	2237823	0.048063823	1	9	1	0	102501	102502	103367	102502	107059	59	81	116	63	54	31	25	43	41	0	0	0	0	0	0	0	0	0	0	0	0	0	0	0	0	0	0	0	0	0	0	0
2	1	5	318	PM	treatment	539263	2237823	0.048063823	0	0	1	0	131303	131322	131648	131322	0	0	0	0	0	0	0	0	0	0	0	0	0	0	0	0	0	0	0	0	0	0	0	0	0	0	0	0	0	0	0	0	0
2	1	5	320	AM	treatment	815791	2237823	0.827682927	0	0	0	0	102501	102502	102981	104504	0	0	0	0	0	0	0	0	0	0	0	0	0	0	0	0	0	0	0	0	0	0	0	0	0	0	0	0	0	0	0	0	0
2	1	5	320	PM	treatment	815791	2237823	0.827682927	0	0	0	0	131303	131304	132702	132224	0	0	0	0	0	0	0	0	0	0	0	0	0	0	0	0	0	0	0	0	0	0	0	0	0	0	0	0	0	0	0	0	0
2	1	5	324	AM	treatment	1845862	2237823	0.094540777	0	0	0	0	102501	102502	103381	102502	0	0	0	0	0	0	0	0	0	0	0	0	0	0	0	0	0	0	0	0	0	0	0	0	0	0	0	0	0	0	0	0	0
2	1	5	324	PM	treatment	1845862	2237823	0.094540777	0	0	0	0	131303	131304	134174	131304	0	0	0	0	0	0	0	0	0	0	0	0	0	0	0	0	0	0	0	0	0	0	0	0	0	0	0	0	0	0	0	0	0
2	1	5	326	AM	treatment	478203	2237823	0.052465893	0	0	0	0	102501	102502	108037	102605	0	0	0	0	0	0	0	0	0	0	0	0	0	0	0	0	0	0	0	0	0	0	0	0	0	0	0	0	0	0	0	0	0
2	1	5	326	PM	treatment	478203	2237823	0.052465893	1	1	1	0	131303	131304	133010	131304	134040	158	0	0	0	0	0	0	0	0	0	0	0	0	0	0	0	0	0	0	0	0	0	0	0	0	0	0	0	0	0	0	0
2	1	5	329	AM	treatment	983809	2237823	0.039481413	0	0	0	0	102501	102502	107877	102862	0	0	0	0	0	0	0	0	0	0	0	0	0	0	0	0	0	0	0	0	0	0	0	0	0	0	0	0	0	0	0	0	0
2	1	5	329	PM	treatment	983809	2237823	0.039481413	0	0	0	0	131303	131304	136677	131304	0	0	0	0	0	0	0	0	0	0	0	0	0	0	0	0	0	0	0	0	0	0	0	0	0	0	0	0	0	0	0	0	0
2	1	5	331	AM	treatment	188173	510302	0.880734644	0	0	0	0	102501	102502	103087	113786	0	0	0	0	0	0	0	0	0	0	0	0	0	0	0	0	0	0	0	0	0	0	0	0	0	0	0	0	0	0	0	0	0
2	1	5	331	PM	treatment	188173	510302	0.880734644	0	0	0	0	131303	131304	132119	132417	0	0	0	0	0	0	0	0	0	0	0	0	0	0	0	0	0	0	0	0	0	0	0	0	0	0	0	0	0	0	0	0	0
2	1	5	342	AM	treatment	865048	2237822	0.847056337	0	0	0	0	102501	102502	109498	0	0	0	0	0	0	0	0	0	0	0	0	0	0	0	0	0	0	0	0	0	0	0	0	0	0	0	0	0	0	0	0	0	0
2	1	5	342	PM	treatment	865048	2237822	0.847056337	0	0	0	0	131303	131304	0	0	0	0	0	0	0	0	0	0	0	0	0	0	0	0	0	0	0	0	0	0	0	0	0	0	0	0	0	0	0	0	0	0	0
2	1	5	347	AM	treatment	695423	2237823	0.070524654	0	0	0	0	102501	102502	116764	102502	0	0	0	0	0	0	0	0	0	0	0	0	0	0	0	0	0	0	0	0	0	0	0	0	0	0	0	0	0	0	0	0	0
2	1	5	347	PM	treatment	695423	2237823	0.070524654	0	0	0	0	131303	132183	131304	132435	0	0	0	0	0	0	0	0	0	0	0	0	0	0	0	0	0	0	0	0	0	0	0	0	0	0	0	0	0	0	0	0	0
2	1	5	353	AM	treatment	866450	2237823	0.876681809	0	0	0	0	102501	105540	108024	105756	0	0	0	0	0	0	0	0	0	0	0	0	0	0	0	0	0	0	0	0	0	0	0	0	0	0	0	0	0	0	0	0	0
2	1	5	353	PM	treatment	866450	2237823	0.876681809	0	0	0	0	131303	132167	137136	135100	0	0	0	0	0	0	0	0	0	0	0	0	0	0	0	0	0	0	0	0	0	0	0	0	0	0	0	0	0	0	0	0	0
2	1	5	356	AM	treatment	719895	2237823	0.068981607	0	0	0	0	102501	102502	103402	0	0	0	0	0	0	0	0	0	0	0	0	0	0	0	0	0	0	0	0	0	0	0	0	0	0	0	0	0	0	0	0	0	0
2	1	5	356	PM	treatment	719895	2237823	0.068981607	1	2	1	0	131303	131304	142015	131309	142846	46	59	0	0	0	0	0	0	0	0	0	0	0	0	0	0	0	0	0	0	0	0	0	0	0	0	0	0	0	0	0	0
2	1	5	376	AM	treatment	62463	167121	0.975493148	0	0	0	0	102501	102650	103508	103372	0	0	0	0	0	0	0	0	0	0	0	0	0	0	0	0	0	0	0	0	0	0	0	0	0	0	0	0	0	0	0	0	0
2	1	5	376	PM	treatment	62463	167121	0.975493148	0	0	0	0	131303	0	0	0	0	0	0	0	0	0	0	0	0	0	0	0	0	0	0	0	0	0	0	0	0	0	0	0	0	0	0	0	0	0	0	0	0
2	1	5	380	AM	treatment	975966	2237823	0.434670561	0	0	0	0	102501	103435	118515	0	0	0	0	0	0	0	0	0	0	0	0	0	0	0	0	0	0	0	0	0	0	0	0	0	0	0	0	0	0	0	0	0	0
2	1	5	380	PM	treatment	975966	2237823	0.434670561	0	0	0	0	131303	131481	137018	134680	0	0	0	0	0	0	0	0	0	0	0	0	0	0	0	0	0	0	0	0	0	0	0	0	0	0	0	0	0	0	0	0	0
2	1	5	387	AM	treatment	1113883	2237823	0.095548485	0	0	0	0	102501	102502	111986	102502	0	0	0	0	0	0	0	0	0	0	0	0	0	0	0	0	0	0	0	0	0	0	0	0	0	0	0	0	0	0	0	0	0
2	1	5	387	PM	treatment	1113883	2237823	0.095548485	0	0	0	0	131303	0	131304	0	0	0	0	0	0	0	0	0	0	0	0	0	0	0	0	0	0	0	0	0	0	0	0	0	0	0	0	0	0	0	0	0	0
2	1	5	390	AM	treatment	632183	2237823	0.000769349	0	0	0	0	102501	102502	113323	102502	0	0	0	0	0	0	0	0	0	0	0	0	0	0	0	0	0	0	0	0	0	0	0	0	0	0	0	0	0	0	0	0	0
2	1	5	390	PM	treatment	632183	2237823	0.000769349	0	0	0	0	131303	131304	131911	131417	0	0	0	0	0	0	0	0	0	0	0	0	0	0	0	0	0	0	0	0	0	0	0	0	0	0	0	0	0	0	0	0	0
2	1	5	391	AM	treatment	848770	2228214	0.849834928	0	0	0	0	102501	108369	109024	108382	0	0	0	0	0	0	0	0	0	0	0	0	0	0	0	0	0	0	0	0	0	0	0	0	0	0	0	0	0	0	0	0	0
2	1	5	391	PM	treatment	848770	2228214	0.849834928	0	0	0	0	131303	131304	137548	0	0	0	0	0	0	0	0	0	0	0	0	0	0	0	0	0	0	0	0	0	0	0	0	0	0	0	0	0	0	0	0	0	0
2	1	5	394	AM	treatment	71820	1655768	0.998633354	0	0	0	0	102501	0	102514	0	0	0	0	0	0	0	0	0	0	0	0	0	0	0	0	0	0	0	0	0	0	0	0	0	0	0	0	0	0	0	0	0	0
2	1	5	394	PM	treatment	71820	1655768	0.998633354	0	0	0	0	NA	NA	NA	NA	NA	0	0	0	0	0	0	0	0	0	0	0	0	0	0	0	0	0	0	0	0	0	0	0	0	0	0	0	0	0	0	0	0
2	1	5	395	AM	treatment	680484	2235003	0.900405758	0	0	0	0	102501	103947	102813	106095	0	0	0	0	0	0	0	0	0	0	0	0	0	0	0	0	0	0	0	0	0	0	0	0	0	0	0	0	0	0	0	0	0
2	1	5	395	PM	treatment	680484	2235003	0.900405758	0	0	0	0	131303	131306	131868	141806	0	0	0	0	0	0	0	0	0	0	0	0	0	0	0	0	0	0	0	0	0	0	0	0	0	0	0	0	0	0	0	0	0
2	1	5	397	AM	treatment	570267	2237823	0.921704768	0	0	0	0	102501	107710	110584	110385	0	0	0	0	0	0	0	0	0	0	0	0	0	0	0	0	0	0	0	0	0	0	0	0	0	0	0	0	0	0	0	0	0
2	1	5	397	PM	treatment	570267	2237823	0.921704768	0	0	0	0	131303	132947	133128	0	0	0	0	0	0	0	0	0	0	0	0	0	0	0	0	0	0	0	0	0	0	0	0	0	0	0	0	0	0	0	0	0	0
2	1	5	398	AM	treatment	703601	1028525	0.9012956	0	0	0	0	102501	103083	0	116604	0	0	0	0	0	0	0	0	0	0	0	0	0	0	0	0	0	0	0	0	0	0	0	0	0	0	0	0	0	0	0	0	0
2	1	5	398	PM	treatment	703601	1028525	0.9012956	0	0	0	0	131303	135306	147809	135327	0	0	0	0	0	0	0	0	0	0	0	0	0	0	0	0	0	0	0	0	0	0	0	0	0	0	0	0	0	0	0	0	0
2	1	5	400	AM	treatment	88583	465540	0.999990841	0	0	0	0	102501	110949	117948	110951	0	0	0	0	0	0	0	0	0	0	0	0	0	0	0	0	0	0	0	0	0	0	0	0	0	0	0	0	0	0	0	0	0
2	1	5	400	PM	treatment	88583	465540	0.999990841	0	0	0	0	NA	NA	NA	NA	NA	0	0	0	0	0	0	0	0	0	0	0	0	0	0	0	0	0	0	0	0	0	0	0	0	0	0	0	0	0	0	0	0
2	1	5	433	AM	treatment	24735	167490	0.999999992	0	0	0	0	NA	NA	NA	NA	NA	0	0	0	0	0	0	0	0	0	0	0	0	0	0	0	0	0	0	0	0	0	0	0	0	0	0	0	0	0	0	0	0
2	1	5	433	PM	treatment	24735	167490	0.999999992	0	0	0	0	NA	NA	NA	NA	NA	0	0	0	0	0	0	0	0	0	0	0	0	0	0	0	0	0	0	0	0	0	0	0	0	0	0	0	0	0	0	0	0
2	1	5	437	AM	treatment	580113	2237823	0.094019935	0	0	0	0	102501	102502	109567	103358	0	0	0	0	0	0	0	0	0	0	0	0	0	0	0	0	0	0	0	0	0	0	0	0	0	0	0	0	0	0	0	0	0
2	1	5	437	PM	treatment	580113	2237823	0.094019935	1	9	1	0	131303	131304	131850	131391	133799	26	25	32	37	44	35	89	42	144	0	0	0	0	0	0	0	0	0	0	0	0	0	0	0	0	0	0	0	0	0	0	0
2	1	5	458	AM	treatment	561507	2237823	0.307128351	1	2	1	0	102501	102502	103472	102502	105830	68	39	0	0	0	0	0	0	0	0	0	0	0	0	0	0	0	0	0	0	0	0	0	0	0	0	0	0	0	0	0	0
2	1	5	458	PM	treatment	561507	2237823	0.307128351	0	0	1	0	131303	131304	133334	131361	0	0	0	0	0	0	0	0	0	0	0	0	0	0	0	0	0	0	0	0	0	0	0	0	0	0	0	0	0	0	0	0	0
2	1	5	462	AM	treatment	880953	2221809	0.059001876	0	0	0	0	102501	102502	0	102502	0	0	0	0	0	0	0	0	0	0	0	0	0	0	0	0	0	0	0	0	0	0	0	0	0	0	0	0	0	0	0	0	0
2	1	5	462	PM	treatment	880953	2221809	0.059001876	0	0	0	0	131303	0	131304	0	0	0	0	0	0	0	0	0	0	0	0	0	0	0	0	0	0	0	0	0	0	0	0	0	0	0	0	0	0	0	0	0	0
2	1	5	475	AM	treatment	1331705	2237823	0.022204755	0	0	0	0	102501	102502	103869	102502	0	0	0	0	0	0	0	0	0	0	0	0	0	0	0	0	0	0	0	0	0	0	0	0	0	0	0	0	0	0	0	0	0
2	1	5	475	PM	treatment	1331705	2237823	0.022204755	0	0	0	0	131303	0	131304	0	0	0	0	0	0	0	0	0	0	0	0	0	0	0	0	0	0	0	0	0	0	0	0	0	0	0	0	0	0	0	0	0	0
2	1	5	482	AM	treatment	1885389	2237823	0.035703575	0	0	0	0	102501	102502	103510	104337	0	0	0	0	0	0	0	0	0	0	0	0	0	0	0	0	0	0	0	0	0	0	0	0	0	0	0	0	0	0	0	0	0
2	1	5	482	PM	treatment	1885389	2237823	0.035703575	0	0	0	0	131303	131304	147986	131304	0	0	0	0	0	0	0	0	0	0	0	0	0	0	0	0	0	0	0	0	0	0	0	0	0	0	0	0	0	0	0	0	0
2	1	5	492	AM	treatment	32006	167156	0.984284601	0	0	0	0	102501	105331	105477	0	0	0	0	0	0	0	0	0	0	0	0	0	0	0	0	0	0	0	0	0	0	0	0	0	0	0	0	0	0	0	0	0	0
2	1	5	492	PM	treatment	32006	167156	0.984284601	0	0	0	0	131303	0	143560	0	0	0	0	0	0	0	0	0	0	0	0	0	0	0	0	0	0	0	0	0	0	0	0	0	0	0	0	0	0	0	0	0	0
2	1	5	502	AM	treatment	836571	2237823	0.35494858	0	0	0	0	102501	102502	113844	102913	0	0	0	0	0	0	0	0	0	0	0	0	0	0	0	0	0	0	0	0	0	0	0	0	0	0	0	0	0	0	0	0	0
2	1	5	502	PM	treatment	836571	2237823	0.35494858	0	0	0	0	131303	132968	131304	132979	0	0	0	0	0	0	0	0	0	0	0	0	0	0	0	0	0	0	0	0	0	0	0	0	0	0	0	0	0	0	0	0	0
2	1	5	507	AM	treatment	701470	2237823	0.249972766	1	1	1	0	102501	102502	104573	103351	108670	70	0	0	0	0	0	0	0	0	0	0	0	0	0	0	0	0	0	0	0	0	0	0	0	0	0	0	0	0	0	0	0
2	1	5	507	PM	treatment	701470	2237823	0.249972766	0	0	1	0	131303	131308	131756	131392	0	0	0	0	0	0	0	0	0	0	0	0	0	0	0	0	0	0	0	0	0	0	0	0	0	0	0	0	0	0	0	0	0
2	1	5	518	AM	treatment	626130	2216788	0.614445931	0	0	0	0	102501	103478	106836	0	0	0	0	0	0	0	0	0	0	0	0	0	0	0	0	0	0	0	0	0	0	0	0	0	0	0	0	0	0	0	0	0	0
2	1	5	518	PM	treatment	626130	2216788	0.614445931	0	0	0	0	131303	131304	131831	146858	0	0	0	0	0	0	0	0	0	0	0	0	0	0	0	0	0	0	0	0	0	0	0	0	0	0	0	0	0	0	0	0	0
2	1	5	527	AM	treatment	1882799	2237823	0.00149196	0	0	0	0	102501	102502	103445	102768	0	0	0	0	0	0	0	0	0	0	0	0	0	0	0	0	0	0	0	0	0	0	0	0	0	0	0	0	0	0	0	0	0
2	1	5	527	PM	treatment	1882799	2237823	0.00149196	0	0	0	0	131303	131304	132251	131304	0	0	0	0	0	0	0	0	0	0	0	0	0	0	0	0	0	0	0	0	0	0	0	0	0	0	0	0	0	0	0	0	0
2	1	5	530	AM	treatment	457372	686336	0.009907546	0	0	0	0	102501	102502	0	102581	0	0	0	0	0	0	0	0	0	0	0	0	0	0	0	0	0	0	0	0	0	0	0	0	0	0	0	0	0	0	0	0	0
2	1	5	530	PM	treatment	457372	686336	0.009907546	0	0	0	0	131303	0	131304	0	0	0	0	0	0	0	0	0	0	0	0	0	0	0	0	0	0	0	0	0	0	0	0	0	0	0	0	0	0	0	0	0	0
2	1	5	534	AM	treatment	1262061	2237823	0.117197535	0	0	0	0	102501	102502	115332	102502	0	0	0	0	0	0	0	0	0	0	0	0	0	0	0	0	0	0	0	0	0	0	0	0	0	0	0	0	0	0	0	0	0
2	1	5	534	PM	treatment	1262061	2237823	0.117197535	0	0	0	0	131303	131304	131861	131572	0	0	0	0	0	0	0	0	0	0	0	0	0	0	0	0	0	0	0	0	0	0	0	0	0	0	0	0	0	0	0	0	0
2	1	5	538	AM	treatment	261772	718312	0.673648935	0	0	0	0	102501	107161	102522	109525	0	0	0	0	0	0	0	0	0	0	0	0	0	0	0	0	0	0	0	0	0	0	0	0	0	0	0	0	0	0	0	0	0
2	1	5	538	PM	treatment	261772	718312	0.673648935	0	0	0	0	131303	131304	131842	0	0	0	0	0	0	0	0	0	0	0	0	0	0	0	0	0	0	0	0	0	0	0	0	0	0	0	0	0	0	0	0	0	0
2	1	5	540	AM	treatment	552163	2237761	0.227335098	0	0	0	0	102501	102502	103910	103025	0	0	0	0	0	0	0	0	0	0	0	0	0	0	0	0	0	0	0	0	0	0	0	0	0	0	0	0	0	0	0	0	0
2	1	5	540	PM	treatment	552163	2237761	0.227335098	0	0	0	0	131303	131304	131901	0	0	0	0	0	0	0	0	0	0	0	0	0	0	0	0	0	0	0	0	0	0	0	0	0	0	0	0	0	0	0	0	0	0
2	1	5	549	AM	treatment	540253	2237823	0.897628817	0	0	0	0	102501	104159	104491	107387	0	0	0	0	0	0	0	0	0	0	0	0	0	0	0	0	0	0	0	0	0	0	0	0	0	0	0	0	0	0	0	0	0
2	1	5	549	PM	treatment	540253	2237823	0.897628817	0	0	0	0	131303	132036	135756	136779	0	0	0	0	0	0	0	0	0	0	0	0	0	0	0	0	0	0	0	0	0	0	0	0	0	0	0	0	0	0	0	0	0
2	1	5	552	AM	treatment	1065504	2237823	0.033383479	0	0	0	0	102501	102502	104664	102502	0	0	0	0	0	0	0	0	0	0	0	0	0	0	0	0	0	0	0	0	0	0	0	0	0	0	0	0	0	0	0	0	0
2	1	5	552	PM	treatment	1065504	2237823	0.033383479	0	0	0	0	131303	131304	131979	131433	0	0	0	0	0	0	0	0	0	0	0	0	0	0	0	0	0	0	0	0	0	0	0	0	0	0	0	0	0	0	0	0	0
2	1	5	556	AM	treatment	656491	2237823	0.643081463	0	0	0	0	102501	102551	105387	0	0	0	0	0	0	0	0	0	0	0	0	0	0	0	0	0	0	0	0	0	0	0	0	0	0	0	0	0	0	0	0	0	0
2	1	5	556	PM	treatment	656491	2237823	0.643081463	0	0	0	0	131303	131304	0	131830	0	0	0	0	0	0	0	0	0	0	0	0	0	0	0	0	0	0	0	0	0	0	0	0	0	0	0	0	0	0	0	0	0
2	1	5	560	AM	treatment	1199224	2223782	0.884660534	0	0	0	0	102501	103656	102502	107892	0	0	0	0	0	0	0	0	0	0	0	0	0	0	0	0	0	0	0	0	0	0	0	0	0	0	0	0	0	0	0	0	0
2	1	5	560	PM	treatment	1199224	2223782	0.884660534	0	0	0	0	131303	133172	134237	133219	0	0	0	0	0	0	0	0	0	0	0	0	0	0	0	0	0	0	0	0	0	0	0	0	0	0	0	0	0	0	0	0	0
2	1	5	575	AM	treatment	1020312	1728447	0.216275486	0	0	0	0	102501	102502	104807	102846	0	0	0	0	0	0	0	0	0	0	0	0	0	0	0	0	0	0	0	0	0	0	0	0	0	0	0	0	0	0	0	0	0
2	1	5	575	PM	treatment	1020312	1728447	0.216275486	0	0	0	0	131303	131304	0	132144	0	0	0	0	0	0	0	0	0	0	0	0	0	0	0	0	0	0	0	0	0	0	0	0	0	0	0	0	0	0	0	0	0
2	1	5	576	AM	treatment	2831	165740	0.832084419	0	0	0	0	102501	0	106244	0	0	0	0	0	0	0	0	0	0	0	0	0	0	0	0	0	0	0	0	0	0	0	0	0	0	0	0	0	0	0	0	0	0
2	1	5	576	PM	treatment	2831	165740	0.832084419	0	0	0	0	131303	133597	0	0	0	0	0	0	0	0	0	0	0	0	0	0	0	0	0	0	0	0	0	0	0	0	0	0	0	0	0	0	0	0	0	0	0
2	1	5	580	AM	treatment	821339	2229512	0.988401212	0	0	0	0	102501	113990	103204	114002	0	0	0	0	0	0	0	0	0	0	0	0	0	0	0	0	0	0	0	0	0	0	0	0	0	0	0	0	0	0	0	0	0
2	1	5	580	PM	treatment	821339	2229512	0.988401212	0	0	0	0	131303	131461	142579	147824	0	0	0	0	0	0	0	0	0	0	0	0	0	0	0	0	0	0	0	0	0	0	0	0	0	0	0	0	0	0	0	0	0
2	1	5	592	AM	treatment	922652	2230270	0.991092218	0	0	0	0	102501	103356	0	103356	0	0	0	0	0	0	0	0	0	0	0	0	0	0	0	0	0	0	0	0	0	0	0	0	0	0	0	0	0	0	0	0	0
2	1	5	592	PM	treatment	922652	2230270	0.991092218	0	0	0	0	131303	0	0	0	0	0	0	0	0	0	0	0	0	0	0	0	0	0	0	0	0	0	0	0	0	0	0	0	0	0	0	0	0	0	0	0	0
2	1	5	593	AM	treatment	1824954	2237823	0.016400094	0	0	0	0	102501	102502	110944	102774	0	0	0	0	0	0	0	0	0	0	0	0	0	0	0	0	0	0	0	0	0	0	0	0	0	0	0	0	0	0	0	0	0
2	1	5	593	PM	treatment	1824954	2237823	0.016400094	0	0	0	0	131303	131304	147515	131304	0	0	0	0	0	0	0	0	0	0	0	0	0	0	0	0	0	0	0	0	0	0	0	0	0	0	0	0	0	0	0	0	0
2	1	5	599	AM	treatment	1488858	2116722	0.595128255	0	0	0	0	102501	108352	0	108490	0	0	0	0	0	0	0	0	0	0	0	0	0	0	0	0	0	0	0	0	0	0	0	0	0	0	0	0	0	0	0	0	0
2	1	5	599	PM	treatment	1488858	2116722	0.595128255	0	0	0	0	131303	131311	0	132028	0	0	0	0	0	0	0	0	0	0	0	0	0	0	0	0	0	0	0	0	0	0	0	0	0	0	0	0	0	0	0	0	0
2	1	5	600	AM	treatment	1837183	2237823	0.163386565	0	0	0	0	102501	102502	0	114861	0	0	0	0	0	0	0	0	0	0	0	0	0	0	0	0	0	0	0	0	0	0	0	0	0	0	0	0	0	0	0	0	0
2	1	5	600	PM	treatment	1837183	2237823	0.163386565	0	0	0	0	131303	131304	0	131348	0	0	0	0	0	0	0	0	0	0	0	0	0	0	0	0	0	0	0	0	0	0	0	0	0	0	0	0	0	0	0	0	0
2	1	5	604	AM	treatment	195417	521182	0.969326002	0	0	0	0	102501	102849	102798	103359	0	0	0	0	0	0	0	0	0	0	0	0	0	0	0	0	0	0	0	0	0	0	0	0	0	0	0	0	0	0	0	0	0
2	1	5	604	PM	treatment	195417	521182	0.969326002	0	0	0	0	131303	134252	144048	134272	0	0	0	0	0	0	0	0	0	0	0	0	0	0	0	0	0	0	0	0	0	0	0	0	0	0	0	0	0	0	0	0	0
2	1	5	607	AM	treatment	899954	2237823	0.152617527	0	0	0	0	102501	102502	107644	102651	0	0	0	0	0	0	0	0	0	0	0	0	0	0	0	0	0	0	0	0	0	0	0	0	0	0	0	0	0	0	0	0	0
2	1	5	607	PM	treatment	899954	2237823	0.152617527	0	0	0	0	131303	0	131304	0	0	0	0	0	0	0	0	0	0	0	0	0	0	0	0	0	0	0	0	0	0	0	0	0	0	0	0	0	0	0	0	0	0
2	1	5	610	AM	treatment	408602	2237823	0.02584215	1	9	1	0	102501	102502	108685	102588	111446	32	45	37	56	36	24	50	49	83	0	0	0	0	0	0	0	0	0	0	0	0	0	0	0	0	0	0	0	0	0	0	0
2	1	5	610	PM	treatment	408602	2237823	0.02584215	0	0	1	0	131303	131304	141860	131304	0	0	0	0	0	0	0	0	0	0	0	0	0	0	0	0	0	0	0	0	0	0	0	0	0	0	0	0	0	0	0	0	0
2	1	5	614	AM	treatment	1723004	2237823	0.007398056	0	0	0	0	102501	102502	0	102924	0	0	0	0	0	0	0	0	0	0	0	0	0	0	0	0	0	0	0	0	0	0	0	0	0	0	0	0	0	0	0	0	0
2	1	5	614	PM	treatment	1723004	2237823	0.007398056	0	0	0	0	131303	0	131304	0	0	0	0	0	0	0	0	0	0	0	0	0	0	0	0	0	0	0	0	0	0	0	0	0	0	0	0	0	0	0	0	0	0
2	1	5	632	AM	treatment	499649	2237823	0.906793389	0	0	0	0	102501	105842	103839	118158	0	0	0	0	0	0	0	0	0	0	0	0	0	0	0	0	0	0	0	0	0	0	0	0	0	0	0	0	0	0	0	0	0
2	1	5	632	PM	treatment	499649	2237823	0.906793389	0	0	0	0	131303	132531	135355	135259	0	0	0	0	0	0	0	0	0	0	0	0	0	0	0	0	0	0	0	0	0	0	0	0	0	0	0	0	0	0	0	0	0
2	1	5	635	AM	treatment	700874	2237823	0.85547817	0	0	0	0	102501	102510	102792	118103	0	0	0	0	0	0	0	0	0	0	0	0	0	0	0	0	0	0	0	0	0	0	0	0	0	0	0	0	0	0	0	0	0
2	1	5	635	PM	treatment	700874	2237823	0.85547817	0	0	0	0	131303	0	131972	0	0	0	0	0	0	0	0	0	0	0	0	0	0	0	0	0	0	0	0	0	0	0	0	0	0	0	0	0	0	0	0	0	0
2	1	5	638	AM	treatment	468282	2237823	0.018499805	1	4	1	0	102501	102824	103797	102824	108958	36	24	30	36	0	0	0	0	0	0	0	0	0	0	0	0	0	0	0	0	0	0	0	0	0	0	0	0	0	0	0	0
2	1	5	638	PM	treatment	468282	2237823	0.018499805	0	0	1	0	131303	131379	132131	131379	0	0	0	0	0	0	0	0	0	0	0	0	0	0	0	0	0	0	0	0	0	0	0	0	0	0	0	0	0	0	0	0	0
2	1	5	646	AM	treatment	715898	2237823	0.089568174	0	0	0	0	102501	102502	110304	102675	0	0	0	0	0	0	0	0	0	0	0	0	0	0	0	0	0	0	0	0	0	0	0	0	0	0	0	0	0	0	0	0	0
2	1	5	646	PM	treatment	715898	2237823	0.089568174	0	0	0	0	131303	0	131304	0	0	0	0	0	0	0	0	0	0	0	0	0	0	0	0	0	0	0	0	0	0	0	0	0	0	0	0	0	0	0	0	0	0
2	1	5	647	AM	treatment	1269029	2237819	0.073191172	0	0	0	0	102501	103255	102536	103360	0	0	0	0	0	0	0	0	0	0	0	0	0	0	0	0	0	0	0	0	0	0	0	0	0	0	0	0	0	0	0	0	0
2	1	5	647	PM	treatment	1269029	2237819	0.073191172	0	0	0	0	131303	0	131304	0	0	0	0	0	0	0	0	0	0	0	0	0	0	0	0	0	0	0	0	0	0	0	0	0	0	0	0	0	0	0	0	0	0
2	1	5	650	AM	treatment	455078	891844	0.821451302	0	0	0	0	102501	0	102502	0	0	0	0	0	0	0	0	0	0	0	0	0	0	0	0	0	0	0	0	0	0	0	0	0	0	0	0	0	0	0	0	0	0
2	1	5	650	PM	treatment	455078	891844	0.821451302	0	0	0	0	131303	131304	0	0	0	0	0	0	0	0	0	0	0	0	0	0	0	0	0	0	0	0	0	0	0	0	0	0	0	0	0	0	0	0	0	0	0
2	1	5	663	AM	treatment	121108	1971595	0.920586181	0	0	0	0	102501	119820	120145	119847	0	0	0	0	0	0	0	0	0	0	0	0	0	0	0	0	0	0	0	0	0	0	0	0	0	0	0	0	0	0	0	0	0
2	1	5	663	PM	treatment	121108	1971595	0.920586181	0	0	0	0	131303	135107	135543	135112	0	0	0	0	0	0	0	0	0	0	0	0	0	0	0	0	0	0	0	0	0	0	0	0	0	0	0	0	0	0	0	0	0
2	1	5	673	AM	treatment	350275	2237755	0.758476118	1	7	1	0	102501	105957	105216	106276	106387	89	48	46	44	110	70	62	0	0	0	0	0	0	0	0	0	0	0	0	0	0	0	0	0	0	0	0	0	0	0	0	0
2	1	5	673	PM	treatment	350275	2237755	0.758476118	1	1	2	0	131303	131507	132105	135067	135370	64	0	0	0	0	0	0	0	0	0	0	0	0	0	0	0	0	0	0	0	0	0	0	0	0	0	0	0	0	0	0	0
2	1	5	740	AM	treatment	1195562	2237823	0.905892631	0	0	0	0	102501	107149	107364	110719	0	0	0	0	0	0	0	0	0	0	0	0	0	0	0	0	0	0	0	0	0	0	0	0	0	0	0	0	0	0	0	0	0
2	1	5	740	PM	treatment	1195562	2237823	0.905892631	0	0	0	0	131303	142797	141680	142825	0	0	0	0	0	0	0	0	0	0	0	0	0	0	0	0	0	0	0	0	0	0	0	0	0	0	0	0	0	0	0	0	0
2	1	5	838	AM	treatment	605976	2237823	0.009377801	0	0	0	0	102501	102502	105844	102502	0	0	0	0	0	0	0	0	0	0	0	0	0	0	0	0	0	0	0	0	0	0	0	0	0	0	0	0	0	0	0	0	0
2	1	5	838	PM	treatment	605976	2237823	0.009377801	0	0	0	0	131303	131304	134637	131304	0	0	0	0	0	0	0	0	0	0	0	0	0	0	0	0	0	0	0	0	0	0	0	0	0	0	0	0	0	0	0	0	0
2	1	5	929	AM	treatment	1700354	2237823	0.807293865	0	0	0	0	102501	0	102502	0	0	0	0	0	0	0	0	0	0	0	0	0	0	0	0	0	0	0	0	0	0	0	0	0	0	0	0	0	0	0	0	0	0
2	1	5	929	PM	treatment	1700354	2237823	0.807293865	0	0	0	0	131303	131304	0	0	0	0	0	0	0	0	0	0	0	0	0	0	0	0	0	0	0	0	0	0	0	0	0	0	0	0	0	0	0	0	0	0	0
2	1	5	954	AM	treatment	1249180	2237823	0.858899489	0	0	0	0	102501	105144	102978	0	0	0	0	0	0	0	0	0	0	0	0	0	0	0	0	0	0	0	0	0	0	0	0	0	0	0	0	0	0	0	0	0	0
2	1	5	954	PM	treatment	1249180	2237823	0.858899489	0	0	0	0	131303	0	143650	0	0	0	0	0	0	0	0	0	0	0	0	0	0	0	0	0	0	0	0	0	0	0	0	0	0	0	0	0	0	0	0	0	0
2	1	10	0	AM	control	1800942	2237958	1.89E-22	0	0	0	0	102585	102586	0	102586	0	0	0	0	0	0	0	0	0	0	0	0	0	0	0	0	0	0	0	0	0	0	0	0	0	0	0	0	0	0	0	0	0
2	1	10	0	PM	control	1800942	2237958	1.89E-22	0	0	0	0	131387	136022	131388	136219	0	0	0	0	0	0	0	0	0	0	0	0	0	0	0	0	0	0	0	0	0	0	0	0	0	0	0	0	0	0	0	0	0
2	1	10	1	AM	control	128833	500802	0.970902188	0	0	0	0	102585	106763	109656	119049	0	0	0	0	0	0	0	0	0	0	0	0	0	0	0	0	0	0	0	0	0	0	0	0	0	0	0	0	0	0	0	0	0
2	1	10	1	PM	control	128833	500802	0.970902188	0	0	0	0	131387	0	0	0	0	0	0	0	0	0	0	0	0	0	0	0	0	0	0	0	0	0	0	0	0	0	0	0	0	0	0	0	0	0	0	0	0
2	1	10	2	AM	control	2593	831225	1	0	0	0	0	NA	NA	NA	NA	NA	0	0	0	0	0	0	0	0	0	0	0	0	0	0	0	0	0	0	0	0	0	0	0	0	0	0	0	0	0	0	0	0
2	1	10	2	PM	control	2593	831225	1	0	0	0	0	NA	NA	NA	NA	NA	0	0	0	0	0	0	0	0	0	0	0	0	0	0	0	0	0	0	0	0	0	0	0	0	0	0	0	0	0	0	0	0
2	1	10	4	AM	control	1761659	2237958	0.696638687	0	0	0	0	102585	102835	0	0	0	0	0	0	0	0	0	0	0	0	0	0	0	0	0	0	0	0	0	0	0	0	0	0	0	0	0	0	0	0	0	0	0
2	1	10	4	PM	control	1761659	2237958	0.696638687	0	0	0	0	131387	0	132015	0	0	0	0	0	0	0	0	0	0	0	0	0	0	0	0	0	0	0	0	0	0	0	0	0	0	0	0	0	0	0	0	0	0
2	1	10	5	AM	control	464531	2237958	0.968809113	0	0	0	0	102585	102922	103302	0	0	0	0	0	0	0	0	0	0	0	0	0	0	0	0	0	0	0	0	0	0	0	0	0	0	0	0	0	0	0	0	0	0
2	1	10	5	PM	control	464531	2237958	0.968809113	0	0	0	0	131387	140343	139456	140470	0	0	0	0	0	0	0	0	0	0	0	0	0	0	0	0	0	0	0	0	0	0	0	0	0	0	0	0	0	0	0	0	0
2	1	10	9	AM	control	1840031	2237958	1.90E-09	0	0	0	0	102585	102586	103902	102710	0	0	0	0	0	0	0	0	0	0	0	0	0	0	0	0	0	0	0	0	0	0	0	0	0	0	0	0	0	0	0	0	0
2	1	10	9	PM	control	1840031	2237958	1.90E-09	0	0	0	0	131387	131393	132449	131393	0	0	0	0	0	0	0	0	0	0	0	0	0	0	0	0	0	0	0	0	0	0	0	0	0	0	0	0	0	0	0	0	0
2	1	10	12	AM	control	216601	2237958	0.889081437	0	0	0	0	102585	103848	102861	103869	0	0	0	0	0	0	0	0	0	0	0	0	0	0	0	0	0	0	0	0	0	0	0	0	0	0	0	0	0	0	0	0	0
2	1	10	12	PM	control	216601	2237958	0.889081437	0	0	0	0	131387	134129	137938	134141	0	0	0	0	0	0	0	0	0	0	0	0	0	0	0	0	0	0	0	0	0	0	0	0	0	0	0	0	0	0	0	0	0
2	1	10	14	AM	control	979741	2237952	0.087417815	0	0	0	0	102585	102586	103208	102586	0	0	0	0	0	0	0	0	0	0	0	0	0	0	0	0	0	0	0	0	0	0	0	0	0	0	0	0	0	0	0	0	0
2	1	10	14	PM	control	979741	2237952	0.087417815	0	0	0	0	131387	131388	138042	131388	0	0	0	0	0	0	0	0	0	0	0	0	0	0	0	0	0	0	0	0	0	0	0	0	0	0	0	0	0	0	0	0	0
2	1	10	15	AM	control	1779243	2237958	0.56786312	0	0	0	0	102585	102586	103092	102770	0	0	0	0	0	0	0	0	0	0	0	0	0	0	0	0	0	0	0	0	0	0	0	0	0	0	0	0	0	0	0	0	0
2	1	10	15	PM	control	1779243	2237958	0.56786312	1	11	1	0	131387	131388	133023	131514	134090	261	139	29	53	35	40	45	52	43	84	45	0	0	0	0	0	0	0	0	0	0	0	0	0	0	0	0	0	0	0	0	0
2	1	10	17	AM	control	349866	2237958	0.886551028	0	0	0	0	102585	116686	103657	116866	0	0	0	0	0	0	0	0	0	0	0	0	0	0	0	0	0	0	0	0	0	0	0	0	0	0	0	0	0	0	0	0	0
2	1	10	17	PM	control	349866	2237958	0.886551028	0	0	0	0	131387	141835	131388	141835	0	0	0	0	0	0	0	0	0	0	0	0	0	0	0	0	0	0	0	0	0	0	0	0	0	0	0	0	0	0	0	0	0
2	1	10	19	AM	control	1177501	2237958	0.000493513	0	0	0	0	102585	102586	107530	102586	0	0	0	0	0	0	0	0	0	0	0	0	0	0	0	0	0	0	0	0	0	0	0	0	0	0	0	0	0	0	0	0	0
2	1	10	19	PM	control	1177501	2237958	0.000493513	0	0	0	0	131387	131388	148681	131388	0	0	0	0	0	0	0	0	0	0	0	0	0	0	0	0	0	0	0	0	0	0	0	0	0	0	0	0	0	0	0	0	0
2	1	10	20	AM	control	1415949	2237491	0.040778855	0	0	0	0	102585	102586	0	102586	0	0	0	0	0	0	0	0	0	0	0	0	0	0	0	0	0	0	0	0	0	0	0	0	0	0	0	0	0	0	0	0	0
2	1	10	20	PM	control	1415949	2237491	0.040778855	0	0	0	0	131387	131388	0	131436	0	0	0	0	0	0	0	0	0	0	0	0	0	0	0	0	0	0	0	0	0	0	0	0	0	0	0	0	0	0	0	0	0
2	1	10	23	AM	control	795485	2233681	0.744368551	1	1	1	0	102585	103550	102742	103571	106251	61	0	0	0	0	0	0	0	0	0	0	0	0	0	0	0	0	0	0	0	0	0	0	0	0	0	0	0	0	0	0	0
2	1	10	23	PM	control	795485	2233681	0.744368551	0	0	1	0	131387	132398	134731	132411	0	0	0	0	0	0	0	0	0	0	0	0	0	0	0	0	0	0	0	0	0	0	0	0	0	0	0	0	0	0	0	0	0
2	1	10	24	AM	control	801415	2229452	0.843855552	0	0	0	0	102585	106528	106043	106615	0	0	0	0	0	0	0	0	0	0	0	0	0	0	0	0	0	0	0	0	0	0	0	0	0	0	0	0	0	0	0	0	0
2	1	10	24	PM	control	801415	2229452	0.843855552	0	0	0	0	131387	133522	136928	133762	0	0	0	0	0	0	0	0	0	0	0	0	0	0	0	0	0	0	0	0	0	0	0	0	0	0	0	0	0	0	0	0	0
2	1	10	25	AM	control	1814910	2237958	0.097154274	0	0	0	0	102585	102586	103129	102586	0	0	0	0	0	0	0	0	0	0	0	0	0	0	0	0	0	0	0	0	0	0	0	0	0	0	0	0	0	0	0	0	0
2	1	10	25	PM	control	1814910	2237958	0.097154274	0	0	0	0	131387	131388	134081	131388	0	0	0	0	0	0	0	0	0	0	0	0	0	0	0	0	0	0	0	0	0	0	0	0	0	0	0	0	0	0	0	0	0
2	1	10	26	AM	control	8945	1795735	0.918426544	0	0	0	0	102585	0	0	0	0	0	0	0	0	0	0	0	0	0	0	0	0	0	0	0	0	0	0	0	0	0	0	0	0	0	0	0	0	0	0	0	0
2	1	10	26	PM	control	8945	1795735	0.918426544	0	0	0	0	131387	0	0	0	0	0	0	0	0	0	0	0	0	0	0	0	0	0	0	0	0	0	0	0	0	0	0	0	0	0	0	0	0	0	0	0	0
2	1	10	27	AM	control	453938	1248382	0.948940026	0	0	0	0	102585	102586	102950	107503	0	0	0	0	0	0	0	0	0	0	0	0	0	0	0	0	0	0	0	0	0	0	0	0	0	0	0	0	0	0	0	0	0
2	1	10	27	PM	control	453938	1248382	0.948940026	0	0	0	0	131387	131388	136549	136786	0	0	0	0	0	0	0	0	0	0	0	0	0	0	0	0	0	0	0	0	0	0	0	0	0	0	0	0	0	0	0	0	0
2	1	10	28	AM	control	455081	2237956	0.794220651	0	0	0	0	102585	102586	106415	107859	0	0	0	0	0	0	0	0	0	0	0	0	0	0	0	0	0	0	0	0	0	0	0	0	0	0	0	0	0	0	0	0	0
2	1	10	28	PM	control	455081	2237956	0.794220651	0	0	0	0	131387	131990	132827	145717	0	0	0	0	0	0	0	0	0	0	0	0	0	0	0	0	0	0	0	0	0	0	0	0	0	0	0	0	0	0	0	0	0
2	1	10	30	AM	control	200128	2230448	0.966625345	0	0	0	0	102585	115670	115929	115683	0	0	0	0	0	0	0	0	0	0	0	0	0	0	0	0	0	0	0	0	0	0	0	0	0	0	0	0	0	0	0	0	0
2	1	10	30	PM	control	200128	2230448	0.966625345	0	0	0	0	NA	NA	NA	NA	NA	0	0	0	0	0	0	0	0	0	0	0	0	0	0	0	0	0	0	0	0	0	0	0	0	0	0	0	0	0	0	0	0
2	1	10	35	AM	control	960807	2237958	0.048241182	0	0	0	0	102585	102586	104705	102586	0	0	0	0	0	0	0	0	0	0	0	0	0	0	0	0	0	0	0	0	0	0	0	0	0	0	0	0	0	0	0	0	0
2	1	10	35	PM	control	960807	2237958	0.048241182	0	0	0	0	131387	131388	131931	131423	0	0	0	0	0	0	0	0	0	0	0	0	0	0	0	0	0	0	0	0	0	0	0	0	0	0	0	0	0	0	0	0	0
2	1	10	38	AM	control	1702561	2237958	0.422854791	0	0	0	0	102585	102586	0	102653	0	0	0	0	0	0	0	0	0	0	0	0	0	0	0	0	0	0	0	0	0	0	0	0	0	0	0	0	0	0	0	0	0
2	1	10	38	PM	control	1702561	2237958	0.422854791	0	0	0	0	131387	131388	0	131388	0	0	0	0	0	0	0	0	0	0	0	0	0	0	0	0	0	0	0	0	0	0	0	0	0	0	0	0	0	0	0	0	0
2	1	10	40	AM	control	801587	2237958	0.096409772	0	0	0	0	102585	102586	0	102586	0	0	0	0	0	0	0	0	0	0	0	0	0	0	0	0	0	0	0	0	0	0	0	0	0	0	0	0	0	0	0	0	0
2	1	10	40	PM	control	801587	2237958	0.096409772	0	0	0	0	131387	0	131388	0	0	0	0	0	0	0	0	0	0	0	0	0	0	0	0	0	0	0	0	0	0	0	0	0	0	0	0	0	0	0	0	0	0
2	1	10	42	AM	control	300573	2237958	0.976254326	0	0	0	0	102585	0	0	0	0	0	0	0	0	0	0	0	0	0	0	0	0	0	0	0	0	0	0	0	0	0	0	0	0	0	0	0	0	0	0	0	0
2	1	10	42	PM	control	300573	2237958	0.976254326	0	0	0	0	131387	131432	0	0	0	0	0	0	0	0	0	0	0	0	0	0	0	0	0	0	0	0	0	0	0	0	0	0	0	0	0	0	0	0	0	0	0
2	1	10	48	AM	control	1800697	2237958	0.085719696	0	0	0	0	102585	102586	111003	102659	0	0	0	0	0	0	0	0	0	0	0	0	0	0	0	0	0	0	0	0	0	0	0	0	0	0	0	0	0	0	0	0	0
2	1	10	48	PM	control	1800697	2237958	0.085719696	0	0	0	0	131387	131388	131876	131388	0	0	0	0	0	0	0	0	0	0	0	0	0	0	0	0	0	0	0	0	0	0	0	0	0	0	0	0	0	0	0	0	0
2	1	10	49	AM	control	90393	999770	0.943652974	0	0	0	0	102585	102729	103292	117235	0	0	0	0	0	0	0	0	0	0	0	0	0	0	0	0	0	0	0	0	0	0	0	0	0	0	0	0	0	0	0	0	0
2	1	10	49	PM	control	90393	999770	0.943652974	0	0	0	0	131387	139012	136589	139013	0	0	0	0	0	0	0	0	0	0	0	0	0	0	0	0	0	0	0	0	0	0	0	0	0	0	0	0	0	0	0	0	0
2	1	10	50	AM	control	149662	2226987	0.901883592	0	0	0	0	102585	106954	106811	107015	0	0	0	0	0	0	0	0	0	0	0	0	0	0	0	0	0	0	0	0	0	0	0	0	0	0	0	0	0	0	0	0	0
2	1	10	50	PM	control	149662	2226987	0.901883592	0	0	0	0	131387	136268	139477	136269	0	0	0	0	0	0	0	0	0	0	0	0	0	0	0	0	0	0	0	0	0	0	0	0	0	0	0	0	0	0	0	0	0
2	1	10	51	AM	control	168576	2237952	0.717400166	0	0	0	0	102585	110260	109959	110304	0	0	0	0	0	0	0	0	0	0	0	0	0	0	0	0	0	0	0	0	0	0	0	0	0	0	0	0	0	0	0	0	0
2	1	10	51	PM	control	168576	2237952	0.717400166	0	0	0	0	131387	131388	134286	131472	0	0	0	0	0	0	0	0	0	0	0	0	0	0	0	0	0	0	0	0	0	0	0	0	0	0	0	0	0	0	0	0	0
2	1	10	53	AM	control	737709	2237958	3.28E-15	0	0	0	0	102585	102586	0	102586	0	0	0	0	0	0	0	0	0	0	0	0	0	0	0	0	0	0	0	0	0	0	0	0	0	0	0	0	0	0	0	0	0
2	1	10	53	PM	control	737709	2237958	3.28E-15	0	0	0	0	131387	0	131388	0	0	0	0	0	0	0	0	0	0	0	0	0	0	0	0	0	0	0	0	0	0	0	0	0	0	0	0	0	0	0	0	0	0
2	1	10	55	AM	control	469269	2237958	0.924492766	0	0	0	0	102585	103250	106450	106131	0	0	0	0	0	0	0	0	0	0	0	0	0	0	0	0	0	0	0	0	0	0	0	0	0	0	0	0	0	0	0	0	0
2	1	10	55	PM	control	469269	2237958	0.924492766	0	0	0	0	131387	131388	135077	134330	0	0	0	0	0	0	0	0	0	0	0	0	0	0	0	0	0	0	0	0	0	0	0	0	0	0	0	0	0	0	0	0	0
2	1	10	57	AM	control	1815820	2237958	0.185833554	0	0	0	0	102585	102707	102604	104374	0	0	0	0	0	0	0	0	0	0	0	0	0	0	0	0	0	0	0	0	0	0	0	0	0	0	0	0	0	0	0	0	0
2	1	10	57	PM	control	1815820	2237958	0.185833554	0	0	0	0	131387	0	131388	0	0	0	0	0	0	0	0	0	0	0	0	0	0	0	0	0	0	0	0	0	0	0	0	0	0	0	0	0	0	0	0	0	0
2	1	10	60	AM	control	1595587	2237958	0.083905106	0	0	0	0	102585	102586	107549	102685	0	0	0	0	0	0	0	0	0	0	0	0	0	0	0	0	0	0	0	0	0	0	0	0	0	0	0	0	0	0	0	0	0
2	1	10	60	PM	control	1595587	2237958	0.083905106	1	6	1	0	131387	131388	136094	131388	136594	46	30	38	37	81	41	0	0	0	0	0	0	0	0	0	0	0	0	0	0	0	0	0	0	0	0	0	0	0	0	0	0
2	1	10	63	AM	control	468744	2237952	0.039731536	0	0	0	0	102585	102586	105904	102757	0	0	0	0	0	0	0	0	0	0	0	0	0	0	0	0	0	0	0	0	0	0	0	0	0	0	0	0	0	0	0	0	0
2	1	10	63	PM	control	468744	2237952	0.039731536	0	0	0	0	131387	131388	137216	131511	0	0	0	0	0	0	0	0	0	0	0	0	0	0	0	0	0	0	0	0	0	0	0	0	0	0	0	0	0	0	0	0	0
2	1	10	64	AM	control	233557	1029070	0.868115288	0	0	0	0	102585	102586	103674	102863	0	0	0	0	0	0	0	0	0	0	0	0	0	0	0	0	0	0	0	0	0	0	0	0	0	0	0	0	0	0	0	0	0
2	1	10	64	PM	control	233557	1029070	0.868115288	0	0	0	0	131387	144326	133547	0	0	0	0	0	0	0	0	0	0	0	0	0	0	0	0	0	0	0	0	0	0	0	0	0	0	0	0	0	0	0	0	0	0
2	1	10	65	AM	control	397941	2237958	0.573594777	0	0	0	0	102585	103267	110746	103320	0	0	0	0	0	0	0	0	0	0	0	0	0	0	0	0	0	0	0	0	0	0	0	0	0	0	0	0	0	0	0	0	0
2	1	10	65	PM	control	397941	2237958	0.573594777	0	0	0	0	131387	137183	138233	144098	0	0	0	0	0	0	0	0	0	0	0	0	0	0	0	0	0	0	0	0	0	0	0	0	0	0	0	0	0	0	0	0	0
2	1	10	66	AM	control	1172096	2237958	0.077262721	0	0	0	0	102585	102586	106392	104410	0	0	0	0	0	0	0	0	0	0	0	0	0	0	0	0	0	0	0	0	0	0	0	0	0	0	0	0	0	0	0	0	0
2	1	10	66	PM	control	1172096	2237958	0.077262721	0	0	0	0	131387	131388	0	131388	0	0	0	0	0	0	0	0	0	0	0	0	0	0	0	0	0	0	0	0	0	0	0	0	0	0	0	0	0	0	0	0	0
2	1	10	70	AM	control	207433	510433	0.976553569	0	0	0	0	102585	106332	115629	0	0	0	0	0	0	0	0	0	0	0	0	0	0	0	0	0	0	0	0	0	0	0	0	0	0	0	0	0	0	0	0	0	0
2	1	10	70	PM	control	207433	510433	0.976553569	0	0	0	0	131387	138311	134506	138313	0	0	0	0	0	0	0	0	0	0	0	0	0	0	0	0	0	0	0	0	0	0	0	0	0	0	0	0	0	0	0	0	0
2	1	10	71	AM	control	1710301	2237958	0.753199474	0	0	0	0	102585	102931	104920	110125	0	0	0	0	0	0	0	0	0	0	0	0	0	0	0	0	0	0	0	0	0	0	0	0	0	0	0	0	0	0	0	0	0
2	1	10	71	PM	control	1710301	2237958	0.753199474	0	0	0	0	131387	131525	132308	132040	0	0	0	0	0	0	0	0	0	0	0	0	0	0	0	0	0	0	0	0	0	0	0	0	0	0	0	0	0	0	0	0	0
2	1	10	72	AM	control	1800243	2237958	0.858261477	0	0	0	0	102585	0	102971	0	0	0	0	0	0	0	0	0	0	0	0	0	0	0	0	0	0	0	0	0	0	0	0	0	0	0	0	0	0	0	0	0	0
2	1	10	72	PM	control	1800243	2237958	0.858261477	0	0	0	0	131387	131878	137212	140910	0	0	0	0	0	0	0	0	0	0	0	0	0	0	0	0	0	0	0	0	0	0	0	0	0	0	0	0	0	0	0	0	0
2	1	10	73	AM	control	1104199	2237958	6.88E-30	0	0	0	0	102585	102586	111146	102586	0	0	0	0	0	0	0	0	0	0	0	0	0	0	0	0	0	0	0	0	0	0	0	0	0	0	0	0	0	0	0	0	0
2	1	10	73	PM	control	1104199	2237958	6.88E-30	0	0	0	0	131387	0	131388	0	0	0	0	0	0	0	0	0	0	0	0	0	0	0	0	0	0	0	0	0	0	0	0	0	0	0	0	0	0	0	0	0	0
2	1	10	74	AM	control	461909	2237952	0.420239569	0	0	0	0	102585	102586	0	110220	0	0	0	0	0	0	0	0	0	0	0	0	0	0	0	0	0	0	0	0	0	0	0	0	0	0	0	0	0	0	0	0	0
2	1	10	74	PM	control	461909	2237952	0.420239569	0	0	0	0	131387	148927	0	148972	0	0	0	0	0	0	0	0	0	0	0	0	0	0	0	0	0	0	0	0	0	0	0	0	0	0	0	0	0	0	0	0	0
2	1	10	76	AM	control	1852465	2237958	0.040955572	0	0	0	0	102585	102586	103265	102922	0	0	0	0	0	0	0	0	0	0	0	0	0	0	0	0	0	0	0	0	0	0	0	0	0	0	0	0	0	0	0	0	0
2	1	10	76	PM	control	1852465	2237958	0.040955572	0	0	0	0	131387	131705	147807	131713	0	0	0	0	0	0	0	0	0	0	0	0	0	0	0	0	0	0	0	0	0	0	0	0	0	0	0	0	0	0	0	0	0
2	1	10	81	AM	control	630063	2237958	0.083389356	0	0	0	0	102585	102586	0	103976	0	0	0	0	0	0	0	0	0	0	0	0	0	0	0	0	0	0	0	0	0	0	0	0	0	0	0	0	0	0	0	0	0
2	1	10	81	PM	control	630063	2237958	0.083389356	0	0	0	0	131387	0	131388	0	0	0	0	0	0	0	0	0	0	0	0	0	0	0	0	0	0	0	0	0	0	0	0	0	0	0	0	0	0	0	0	0	0
2	1	10	82	AM	control	537526	2237954	0.923871157	0	0	0	0	102585	110871	102586	110899	0	0	0	0	0	0	0	0	0	0	0	0	0	0	0	0	0	0	0	0	0	0	0	0	0	0	0	0	0	0	0	0	0
2	1	10	82	PM	control	537526	2237954	0.923871157	0	0	0	0	131387	134674	132728	134680	0	0	0	0	0	0	0	0	0	0	0	0	0	0	0	0	0	0	0	0	0	0	0	0	0	0	0	0	0	0	0	0	0
2	1	10	85	AM	control	448233	2237881	0.952177522	0	0	0	0	102585	102755	103139	109982	0	0	0	0	0	0	0	0	0	0	0	0	0	0	0	0	0	0	0	0	0	0	0	0	0	0	0	0	0	0	0	0	0
2	1	10	85	PM	control	448233	2237881	0.952177522	0	0	0	0	131387	135734	142189	135757	0	0	0	0	0	0	0	0	0	0	0	0	0	0	0	0	0	0	0	0	0	0	0	0	0	0	0	0	0	0	0	0	0
2	1	10	91	AM	control	257170	2237958	0.966029485	0	0	0	0	102585	112905	114518	112926	0	0	0	0	0	0	0	0	0	0	0	0	0	0	0	0	0	0	0	0	0	0	0	0	0	0	0	0	0	0	0	0	0
2	1	10	91	PM	control	257170	2237958	0.966029485	0	0	0	0	131387	131482	140629	131634	0	0	0	0	0	0	0	0	0	0	0	0	0	0	0	0	0	0	0	0	0	0	0	0	0	0	0	0	0	0	0	0	0
2	1	10	96	AM	control	176073	1732021	0.856540953	0	0	0	0	102585	106171	106632	106459	0	0	0	0	0	0	0	0	0	0	0	0	0	0	0	0	0	0	0	0	0	0	0	0	0	0	0	0	0	0	0	0	0
2	1	10	96	PM	control	176073	1732021	0.856540953	0	0	0	0	131387	131388	131798	131503	0	0	0	0	0	0	0	0	0	0	0	0	0	0	0	0	0	0	0	0	0	0	0	0	0	0	0	0	0	0	0	0	0
2	1	10	97	AM	control	635708	2237833	0.26019012	0	0	0	0	102585	105002	0	105638	0	0	0	0	0	0	0	0	0	0	0	0	0	0	0	0	0	0	0	0	0	0	0	0	0	0	0	0	0	0	0	0	0
2	1	10	97	PM	control	635708	2237833	0.26019012	1	3	1	0	131387	135476	135016	135476	136118	49	70	82	0	0	0	0	0	0	0	0	0	0	0	0	0	0	0	0	0	0	0	0	0	0	0	0	0	0	0	0	0
2	1	10	98	AM	control	23565	159495	0.679271653	0	0	0	0	102585	106520	0	106520	0	0	0	0	0	0	0	0	0	0	0	0	0	0	0	0	0	0	0	0	0	0	0	0	0	0	0	0	0	0	0	0	0
2	1	10	98	PM	control	23565	159495	0.679271653	0	0	0	0	131387	143277	0	149050	0	0	0	0	0	0	0	0	0	0	0	0	0	0	0	0	0	0	0	0	0	0	0	0	0	0	0	0	0	0	0	0	0
2	1	10	99	AM	control	122050	2107453	0.933870399	0	0	0	0	102585	102586	103057	0	0	0	0	0	0	0	0	0	0	0	0	0	0	0	0	0	0	0	0	0	0	0	0	0	0	0	0	0	0	0	0	0	0
2	1	10	99	PM	control	122050	2107453	0.933870399	0	0	0	0	131387	136707	0	136863	0	0	0	0	0	0	0	0	0	0	0	0	0	0	0	0	0	0	0	0	0	0	0	0	0	0	0	0	0	0	0	0	0
2	1	10	100	AM	control	850635	2233359	0.873918099	0	0	0	0	102585	108335	108562	108350	0	0	0	0	0	0	0	0	0	0	0	0	0	0	0	0	0	0	0	0	0	0	0	0	0	0	0	0	0	0	0	0	0
2	1	10	100	PM	control	850635	2233359	0.873918099	0	0	0	0	131387	131388	132211	135172	0	0	0	0	0	0	0	0	0	0	0	0	0	0	0	0	0	0	0	0	0	0	0	0	0	0	0	0	0	0	0	0	0
2	1	10	102	AM	control	1773779	2237958	0.042257262	1	4	1	0	102585	102586	103255	102586	103856	166	167	46	43	0	0	0	0	0	0	0	0	0	0	0	0	0	0	0	0	0	0	0	0	0	0	0	0	0	0	0	0
2	1	10	102	PM	control	1773779	2237958	0.042257262	1	3	2	0	131387	131388	132192	131388	134071	78	45	95	0	0	0	0	0	0	0	0	0	0	0	0	0	0	0	0	0	0	0	0	0	0	0	0	0	0	0	0	0
2	1	10	105	AM	control	34447	279208	0.957091823	0	0	0	0	102585	106527	106434	114562	0	0	0	0	0	0	0	0	0	0	0	0	0	0	0	0	0	0	0	0	0	0	0	0	0	0	0	0	0	0	0	0	0
2	1	10	105	PM	control	34447	279208	0.957091823	0	0	0	0	NA	NA	NA	NA	NA	0	0	0	0	0	0	0	0	0	0	0	0	0	0	0	0	0	0	0	0	0	0	0	0	0	0	0	0	0	0	0	0
2	1	10	109	AM	control	486180	1649450	0.903341568	0	0	0	0	102585	102671	108002	0	0	0	0	0	0	0	0	0	0	0	0	0	0	0	0	0	0	0	0	0	0	0	0	0	0	0	0	0	0	0	0	0	0
2	1	10	109	PM	control	486180	1649450	0.903341568	0	0	0	0	131387	131388	132996	136616	0	0	0	0	0	0	0	0	0	0	0	0	0	0	0	0	0	0	0	0	0	0	0	0	0	0	0	0	0	0	0	0	0
2	1	10	111	AM	control	235517	2237958	0.979408571	0	0	0	0	102585	110105	116636	110145	0	0	0	0	0	0	0	0	0	0	0	0	0	0	0	0	0	0	0	0	0	0	0	0	0	0	0	0	0	0	0	0	0
2	1	10	111	PM	control	235517	2237958	0.979408571	0	0	0	0	131387	132807	131388	149212	0	0	0	0	0	0	0	0	0	0	0	0	0	0	0	0	0	0	0	0	0	0	0	0	0	0	0	0	0	0	0	0	0
2	1	10	112	AM	control	1837285	2237957	0.368612722	0	0	0	0	102585	102586	106440	102863	0	0	0	0	0	0	0	0	0	0	0	0	0	0	0	0	0	0	0	0	0	0	0	0	0	0	0	0	0	0	0	0	0
2	1	10	112	PM	control	1837285	2237957	0.368612722	0	0	0	0	131387	131574	0	140343	0	0	0	0	0	0	0	0	0	0	0	0	0	0	0	0	0	0	0	0	0	0	0	0	0	0	0	0	0	0	0	0	0
2	1	10	113	AM	control	126469	336919	0.553624425	0	0	0	0	102585	0	103551	0	0	0	0	0	0	0	0	0	0	0	0	0	0	0	0	0	0	0	0	0	0	0	0	0	0	0	0	0	0	0	0	0	0
2	1	10	113	PM	control	126469	336919	0.553624425	0	0	0	0	131387	131388	0	139925	0	0	0	0	0	0	0	0	0	0	0	0	0	0	0	0	0	0	0	0	0	0	0	0	0	0	0	0	0	0	0	0	0
2	1	10	114	AM	control	215127	2237954	0.833837776	0	0	0	0	102585	103873	106308	116326	0	0	0	0	0	0	0	0	0	0	0	0	0	0	0	0	0	0	0	0	0	0	0	0	0	0	0	0	0	0	0	0	0
2	1	10	114	PM	control	215127	2237954	0.833837776	0	0	0	0	131387	131504	134132	131715	0	0	0	0	0	0	0	0	0	0	0	0	0	0	0	0	0	0	0	0	0	0	0	0	0	0	0	0	0	0	0	0	0
2	1	10	115	AM	control	1791075	2237958	0.229420888	0	0	0	0	102585	102586	103463	102766	0	0	0	0	0	0	0	0	0	0	0	0	0	0	0	0	0	0	0	0	0	0	0	0	0	0	0	0	0	0	0	0	0
2	1	10	115	PM	control	1791075	2237958	0.229420888	0	0	0	0	131387	131388	0	131388	0	0	0	0	0	0	0	0	0	0	0	0	0	0	0	0	0	0	0	0	0	0	0	0	0	0	0	0	0	0	0	0	0
2	1	10	118	AM	control	1176048	2237958	0.108675806	0	0	0	0	102585	102586	107466	102847	0	0	0	0	0	0	0	0	0	0	0	0	0	0	0	0	0	0	0	0	0	0	0	0	0	0	0	0	0	0	0	0	0
2	1	10	118	PM	control	1176048	2237958	0.108675806	0	0	0	0	131387	0	131388	0	0	0	0	0	0	0	0	0	0	0	0	0	0	0	0	0	0	0	0	0	0	0	0	0	0	0	0	0	0	0	0	0	0
2	1	10	120	AM	control	1885309	2237958	0.038047718	0	0	0	0	102585	102586	0	103054	0	0	0	0	0	0	0	0	0	0	0	0	0	0	0	0	0	0	0	0	0	0	0	0	0	0	0	0	0	0	0	0	0
2	1	10	120	PM	control	1885309	2237958	0.038047718	0	0	0	0	131387	133060	0	133105	0	0	0	0	0	0	0	0	0	0	0	0	0	0	0	0	0	0	0	0	0	0	0	0	0	0	0	0	0	0	0	0	0
2	1	10	124	AM	control	481942	2235508	0.851873076	0	0	0	0	102585	104680	102586	104799	0	0	0	0	0	0	0	0	0	0	0	0	0	0	0	0	0	0	0	0	0	0	0	0	0	0	0	0	0	0	0	0	0
2	1	10	124	PM	control	481942	2235508	0.851873076	0	0	0	0	131387	131388	132095	131388	0	0	0	0	0	0	0	0	0	0	0	0	0	0	0	0	0	0	0	0	0	0	0	0	0	0	0	0	0	0	0	0	0
2	1	10	127	AM	control	274394	2237958	0.824807105	0	0	0	0	102585	106112	106402	117988	0	0	0	0	0	0	0	0	0	0	0	0	0	0	0	0	0	0	0	0	0	0	0	0	0	0	0	0	0	0	0	0	0
2	1	10	127	PM	control	274394	2237958	0.824807105	0	0	0	0	131387	131388	136908	137643	0	0	0	0	0	0	0	0	0	0	0	0	0	0	0	0	0	0	0	0	0	0	0	0	0	0	0	0	0	0	0	0	0
2	1	10	135	AM	control	996602	2237958	0.056048468	0	0	0	0	102585	102586	0	102912	0	0	0	0	0	0	0	0	0	0	0	0	0	0	0	0	0	0	0	0	0	0	0	0	0	0	0	0	0	0	0	0	0
2	1	10	135	PM	control	996602	2237958	0.056048468	0	0	0	0	131387	131388	0	131413	0	0	0	0	0	0	0	0	0	0	0	0	0	0	0	0	0	0	0	0	0	0	0	0	0	0	0	0	0	0	0	0	0
2	1	10	137	AM	control	1262145	2237958	0.113303627	0	0	0	0	102585	102586	107382	102646	0	0	0	0	0	0	0	0	0	0	0	0	0	0	0	0	0	0	0	0	0	0	0	0	0	0	0	0	0	0	0	0	0
2	1	10	137	PM	control	1262145	2237958	0.113303627	0	0	0	0	131387	131388	148432	131388	0	0	0	0	0	0	0	0	0	0	0	0	0	0	0	0	0	0	0	0	0	0	0	0	0	0	0	0	0	0	0	0	0
2	1	10	139	AM	control	1631879	2237958	0.699274709	0	0	0	0	102585	107229	102621	107430	0	0	0	0	0	0	0	0	0	0	0	0	0	0	0	0	0	0	0	0	0	0	0	0	0	0	0	0	0	0	0	0	0
2	1	10	139	PM	control	1631879	2237958	0.699274709	0	0	0	0	131387	139872	147924	139894	0	0	0	0	0	0	0	0	0	0	0	0	0	0	0	0	0	0	0	0	0	0	0	0	0	0	0	0	0	0	0	0	0
2	1	10	140	AM	control	637142	2237958	0.837209963	0	0	0	0	102585	103921	104002	109977	0	0	0	0	0	0	0	0	0	0	0	0	0	0	0	0	0	0	0	0	0	0	0	0	0	0	0	0	0	0	0	0	0
2	1	10	140	PM	control	637142	2237958	0.837209963	0	0	0	0	131387	131388	132151	131776	0	0	0	0	0	0	0	0	0	0	0	0	0	0	0	0	0	0	0	0	0	0	0	0	0	0	0	0	0	0	0	0	0
2	1	10	142	AM	control	452753	2237958	0.966808344	0	0	0	0	102585	112566	102586	112966	0	0	0	0	0	0	0	0	0	0	0	0	0	0	0	0	0	0	0	0	0	0	0	0	0	0	0	0	0	0	0	0	0
2	1	10	142	PM	control	452753	2237958	0.966808344	0	0	0	0	131387	136244	0	137638	0	0	0	0	0	0	0	0	0	0	0	0	0	0	0	0	0	0	0	0	0	0	0	0	0	0	0	0	0	0	0	0	0
2	1	10	144	AM	control	553171	2237520	0.181629644	0	0	0	0	102585	102586	0	102891	0	0	0	0	0	0	0	0	0	0	0	0	0	0	0	0	0	0	0	0	0	0	0	0	0	0	0	0	0	0	0	0	0
2	1	10	144	PM	control	553171	2237520	0.181629644	0	0	0	0	131387	0	131388	0	0	0	0	0	0	0	0	0	0	0	0	0	0	0	0	0	0	0	0	0	0	0	0	0	0	0	0	0	0	0	0	0	0
2	1	10	147	AM	control	437092	2237939	0.93310625	0	0	0	0	102585	0	105633	0	0	0	0	0	0	0	0	0	0	0	0	0	0	0	0	0	0	0	0	0	0	0	0	0	0	0	0	0	0	0	0	0	0
2	1	10	147	PM	control	437092	2237939	0.93310625	0	0	0	0	131387	134571	139739	134700	0	0	0	0	0	0	0	0	0	0	0	0	0	0	0	0	0	0	0	0	0	0	0	0	0	0	0	0	0	0	0	0	0
2	1	10	148	AM	control	1831308	2237958	0.354704261	0	0	0	0	102585	102586	109716	102736	0	0	0	0	0	0	0	0	0	0	0	0	0	0	0	0	0	0	0	0	0	0	0	0	0	0	0	0	0	0	0	0	0
2	1	10	148	PM	control	1831308	2237958	0.354704261	0	0	0	0	131387	131388	143997	131388	0	0	0	0	0	0	0	0	0	0	0	0	0	0	0	0	0	0	0	0	0	0	0	0	0	0	0	0	0	0	0	0	0
2	1	10	149	AM	control	1604634	2237957	0.500319817	1	11	1	0	102585	102586	104026	102586	105450	188	85	67	68	64	65	53	192	66	63	57	0	0	0	0	0	0	0	0	0	0	0	0	0	0	0	0	0	0	0	0	0
2	1	10	149	PM	control	1604634	2237957	0.500319817	0	0	1	0	131387	0	133285	0	0	0	0	0	0	0	0	0	0	0	0	0	0	0	0	0	0	0	0	0	0	0	0	0	0	0	0	0	0	0	0	0	0
2	1	10	153	AM	control	1904008	2237958	0.160166748	0	0	0	0	102585	102586	109945	102743	0	0	0	0	0	0	0	0	0	0	0	0	0	0	0	0	0	0	0	0	0	0	0	0	0	0	0	0	0	0	0	0	0
2	1	10	153	PM	control	1904008	2237958	0.160166748	0	0	0	0	131387	0	131388	0	0	0	0	0	0	0	0	0	0	0	0	0	0	0	0	0	0	0	0	0	0	0	0	0	0	0	0	0	0	0	0	0	0
2	1	10	156	AM	control	693890	2237934	0.111206911	0	0	0	0	102585	102586	0	102586	0	0	0	0	0	0	0	0	0	0	0	0	0	0	0	0	0	0	0	0	0	0	0	0	0	0	0	0	0	0	0	0	0
2	1	10	156	PM	control	693890	2237934	0.111206911	0	0	0	0	131387	0	131388	0	0	0	0	0	0	0	0	0	0	0	0	0	0	0	0	0	0	0	0	0	0	0	0	0	0	0	0	0	0	0	0	0	0
2	1	10	159	AM	control	700829	857948	3.29E-11	0	0	0	0	102585	102586	0	102936	0	0	0	0	0	0	0	0	0	0	0	0	0	0	0	0	0	0	0	0	0	0	0	0	0	0	0	0	0	0	0	0	0
2	1	10	159	PM	control	700829	857948	3.29E-11	0	0	0	0	131387	0	131388	0	0	0	0	0	0	0	0	0	0	0	0	0	0	0	0	0	0	0	0	0	0	0	0	0	0	0	0	0	0	0	0	0	0
2	1	10	161	AM	control	1617192	2237958	0.313410556	0	0	0	0	102585	102586	0	103350	0	0	0	0	0	0	0	0	0	0	0	0	0	0	0	0	0	0	0	0	0	0	0	0	0	0	0	0	0	0	0	0	0
2	1	10	161	PM	control	1617192	2237958	0.313410556	0	0	0	0	131387	0	131388	0	0	0	0	0	0	0	0	0	0	0	0	0	0	0	0	0	0	0	0	0	0	0	0	0	0	0	0	0	0	0	0	0	0
2	1	10	170	AM	control	359035	2237874	0.865559483	0	0	0	0	102585	104050	103132	104652	0	0	0	0	0	0	0	0	0	0	0	0	0	0	0	0	0	0	0	0	0	0	0	0	0	0	0	0	0	0	0	0	0
2	1	10	170	PM	control	359035	2237874	0.865559483	0	0	0	0	131387	132854	133920	132863	0	0	0	0	0	0	0	0	0	0	0	0	0	0	0	0	0	0	0	0	0	0	0	0	0	0	0	0	0	0	0	0	0
2	1	10	172	AM	control	1345329	2237958	0.662725037	1	2	1	0	102585	106008	102640	106021	110557	137	84	0	0	0	0	0	0	0	0	0	0	0	0	0	0	0	0	0	0	0	0	0	0	0	0	0	0	0	0	0	0
2	1	10	172	PM	control	1345329	2237958	0.662725037	0	0	1	0	131387	131388	133437	131446	0	0	0	0	0	0	0	0	0	0	0	0	0	0	0	0	0	0	0	0	0	0	0	0	0	0	0	0	0	0	0	0	0
2	1	10	173	AM	control	1801943	2237937	0.116453395	1	18	1	0	102585	102586	102915	102693	104214	97	29	54	84	43	170	68	32	48	24	35	31	27	26	21	40	30	55	0	0	0	0	0	0	0	0	0	0	0	0	0	0
2	1	10	173	PM	control	1801943	2237937	0.116453395	1	1	2	0	131387	131388	132257	131570	139813	97	0	0	0	0	0	0	0	0	0	0	0	0	0	0	0	0	0	0	0	0	0	0	0	0	0	0	0	0	0	0	0
2	1	10	174	AM	control	334798	2237957	0.952621046	0	0	0	0	102585	102707	107236	111372	0	0	0	0	0	0	0	0	0	0	0	0	0	0	0	0	0	0	0	0	0	0	0	0	0	0	0	0	0	0	0	0	0
2	1	10	174	PM	control	334798	2237957	0.952621046	0	0	0	0	131387	0	141920	0	0	0	0	0	0	0	0	0	0	0	0	0	0	0	0	0	0	0	0	0	0	0	0	0	0	0	0	0	0	0	0	0	0
2	1	10	175	AM	control	267358	2179256	0.893339805	0	0	0	0	102585	103549	0	0	0	0	0	0	0	0	0	0	0	0	0	0	0	0	0	0	0	0	0	0	0	0	0	0	0	0	0	0	0	0	0	0	0
2	1	10	175	PM	control	267358	2179256	0.893339805	0	0	0	0	131387	131388	132895	131457	0	0	0	0	0	0	0	0	0	0	0	0	0	0	0	0	0	0	0	0	0	0	0	0	0	0	0	0	0	0	0	0	0
2	1	10	176	AM	control	669136	2237958	0.15769663	0	0	0	0	102585	102586	109033	102625	0	0	0	0	0	0	0	0	0	0	0	0	0	0	0	0	0	0	0	0	0	0	0	0	0	0	0	0	0	0	0	0	0
2	1	10	176	PM	control	669136	2237958	0.15769663	0	0	0	0	131387	132502	131388	132549	0	0	0	0	0	0	0	0	0	0	0	0	0	0	0	0	0	0	0	0	0	0	0	0	0	0	0	0	0	0	0	0	0
2	1	10	178	AM	control	1840037	2237958	0.273591212	0	0	0	0	102585	102586	104399	102716	0	0	0	0	0	0	0	0	0	0	0	0	0	0	0	0	0	0	0	0	0	0	0	0	0	0	0	0	0	0	0	0	0
2	1	10	178	PM	control	1840037	2237958	0.273591212	0	0	0	0	131387	131388	131684	131388	0	0	0	0	0	0	0	0	0	0	0	0	0	0	0	0	0	0	0	0	0	0	0	0	0	0	0	0	0	0	0	0	0
2	1	10	186	AM	control	1877718	2237958	0.7041008	1	14	1	0	102585	106637	102879	106643	106709	51	109	72	65	92	67	54	66	57	49	89	68	60	67	0	0	0	0	0	0	0	0	0	0	0	0	0	0	0	0	0	0
2	1	10	186	PM	control	1877718	2237958	0.7041008	0	0	1	0	131387	131388	145574	131402	0	0	0	0	0	0	0	0	0	0	0	0	0	0	0	0	0	0	0	0	0	0	0	0	0	0	0	0	0	0	0	0	0
2	1	10	190	AM	control	1779475	2237958	0.474176098	0	0	0	0	102585	103146	103820	0	0	0	0	0	0	0	0	0	0	0	0	0	0	0	0	0	0	0	0	0	0	0	0	0	0	0	0	0	0	0	0	0	0
2	1	10	190	PM	control	1779475	2237958	0.474176098	0	0	0	0	131387	131403	0	131518	0	0	0	0	0	0	0	0	0	0	0	0	0	0	0	0	0	0	0	0	0	0	0	0	0	0	0	0	0	0	0	0	0
2	1	10	192	AM	control	1202506	2237958	0.097497386	0	0	0	0	102585	102586	109520	102676	0	0	0	0	0	0	0	0	0	0	0	0	0	0	0	0	0	0	0	0	0	0	0	0	0	0	0	0	0	0	0	0	0
2	1	10	192	PM	control	1202506	2237958	0.097497386	0	0	0	0	131387	131388	0	132596	0	0	0	0	0	0	0	0	0	0	0	0	0	0	0	0	0	0	0	0	0	0	0	0	0	0	0	0	0	0	0	0	0
2	1	10	194	AM	control	1149775	2237955	6.05E-46	0	0	0	0	102585	102586	0	102586	0	0	0	0	0	0	0	0	0	0	0	0	0	0	0	0	0	0	0	0	0	0	0	0	0	0	0	0	0	0	0	0	0
2	1	10	194	PM	control	1149775	2237955	6.05E-46	0	0	0	0	131387	0	131388	0	0	0	0	0	0	0	0	0	0	0	0	0	0	0	0	0	0	0	0	0	0	0	0	0	0	0	0	0	0	0	0	0	0
2	1	10	195	AM	control	1464166	2237958	0.373983142	0	0	0	0	102585	103359	108575	106489	0	0	0	0	0	0	0	0	0	0	0	0	0	0	0	0	0	0	0	0	0	0	0	0	0	0	0	0	0	0	0	0	0
2	1	10	195	PM	control	1464166	2237958	0.373983142	1	6	1	0	131387	131388	131699	131388	132042	136	53	66	66	92	58	0	0	0	0	0	0	0	0	0	0	0	0	0	0	0	0	0	0	0	0	0	0	0	0	0	0
2	1	10	196	AM	control	377675	2231025	0.862462442	0	0	0	0	102585	102586	102836	102621	0	0	0	0	0	0	0	0	0	0	0	0	0	0	0	0	0	0	0	0	0	0	0	0	0	0	0	0	0	0	0	0	0
2	1	10	196	PM	control	377675	2231025	0.862462442	0	0	0	0	131387	133502	133163	143745	0	0	0	0	0	0	0	0	0	0	0	0	0	0	0	0	0	0	0	0	0	0	0	0	0	0	0	0	0	0	0	0	0
2	1	10	198	AM	control	1745197	2237958	0.046982558	0	0	0	0	102585	102586	105275	102830	0	0	0	0	0	0	0	0	0	0	0	0	0	0	0	0	0	0	0	0	0	0	0	0	0	0	0	0	0	0	0	0	0
2	1	10	198	PM	control	1745197	2237958	0.046982558	0	0	0	0	131387	131388	0	131428	0	0	0	0	0	0	0	0	0	0	0	0	0	0	0	0	0	0	0	0	0	0	0	0	0	0	0	0	0	0	0	0	0
2	1	10	202	AM	control	1030843	2237958	0.812359047	0	0	0	0	102585	102980	102642	106442	0	0	0	0	0	0	0	0	0	0	0	0	0	0	0	0	0	0	0	0	0	0	0	0	0	0	0	0	0	0	0	0	0
2	1	10	202	PM	control	1030843	2237958	0.812359047	0	0	0	0	131387	132463	0	132605	0	0	0	0	0	0	0	0	0	0	0	0	0	0	0	0	0	0	0	0	0	0	0	0	0	0	0	0	0	0	0	0	0
2	1	10	207	AM	control	1187579	2237953	0.342844792	0	0	0	0	102585	103420	0	0	0	0	0	0	0	0	0	0	0	0	0	0	0	0	0	0	0	0	0	0	0	0	0	0	0	0	0	0	0	0	0	0	0
2	1	10	207	PM	control	1187579	2237953	0.342844792	0	0	0	0	131387	0	131388	0	0	0	0	0	0	0	0	0	0	0	0	0	0	0	0	0	0	0	0	0	0	0	0	0	0	0	0	0	0	0	0	0	0
2	1	10	209	AM	control	539020	2237700	0.881311814	0	0	0	0	102585	102891	103950	107116	0	0	0	0	0	0	0	0	0	0	0	0	0	0	0	0	0	0	0	0	0	0	0	0	0	0	0	0	0	0	0	0	0
2	1	10	209	PM	control	539020	2237700	0.881311814	0	0	0	0	131387	131388	132442	133486	0	0	0	0	0	0	0	0	0	0	0	0	0	0	0	0	0	0	0	0	0	0	0	0	0	0	0	0	0	0	0	0	0
2	1	10	210	AM	control	705269	2237958	5.64E-25	0	0	0	0	102585	102586	0	102586	0	0	0	0	0	0	0	0	0	0	0	0	0	0	0	0	0	0	0	0	0	0	0	0	0	0	0	0	0	0	0	0	0
2	1	10	210	PM	control	705269	2237958	5.64E-25	0	0	0	0	131387	0	131388	0	0	0	0	0	0	0	0	0	0	0	0	0	0	0	0	0	0	0	0	0	0	0	0	0	0	0	0	0	0	0	0	0	0
2	1	10	212	AM	control	521852	2237958	0.976415281	0	0	0	0	102585	104724	107177	0	0	0	0	0	0	0	0	0	0	0	0	0	0	0	0	0	0	0	0	0	0	0	0	0	0	0	0	0	0	0	0	0	0
2	1	10	212	PM	control	521852	2237958	0.976415281	0	0	0	0	131387	131388	131731	0	0	0	0	0	0	0	0	0	0	0	0	0	0	0	0	0	0	0	0	0	0	0	0	0	0	0	0	0	0	0	0	0	0
2	1	10	215	AM	control	292027	395800	0.106588663	0	0	0	0	102585	102617	109494	102617	0	0	0	0	0	0	0	0	0	0	0	0	0	0	0	0	0	0	0	0	0	0	0	0	0	0	0	0	0	0	0	0	0
2	1	10	215	PM	control	292027	395800	0.106588663	0	0	0	0	131387	131388	0	131496	0	0	0	0	0	0	0	0	0	0	0	0	0	0	0	0	0	0	0	0	0	0	0	0	0	0	0	0	0	0	0	0	0
2	1	10	217	AM	control	996869	2237958	0.230073035	0	0	0	0	102585	102586	113884	102668	0	0	0	0	0	0	0	0	0	0	0	0	0	0	0	0	0	0	0	0	0	0	0	0	0	0	0	0	0	0	0	0	0
2	1	10	217	PM	control	996869	2237958	0.230073035	0	0	0	0	131387	131388	135182	131404	0	0	0	0	0	0	0	0	0	0	0	0	0	0	0	0	0	0	0	0	0	0	0	0	0	0	0	0	0	0	0	0	0
2	1	10	218	AM	control	206370	2001356	0.936085107	0	0	0	0	102585	103299	115294	108510	0	0	0	0	0	0	0	0	0	0	0	0	0	0	0	0	0	0	0	0	0	0	0	0	0	0	0	0	0	0	0	0	0
2	1	10	218	PM	control	206370	2001356	0.936085107	0	0	0	0	131387	131432	132348	0	0	0	0	0	0	0	0	0	0	0	0	0	0	0	0	0	0	0	0	0	0	0	0	0	0	0	0	0	0	0	0	0	0
2	1	10	220	AM	control	256170	2223206	0.956611284	0	0	0	0	102585	104820	104145	106989	0	0	0	0	0	0	0	0	0	0	0	0	0	0	0	0	0	0	0	0	0	0	0	0	0	0	0	0	0	0	0	0	0
2	1	10	220	PM	control	256170	2223206	0.956611284	0	0	0	0	131387	138731	135776	141111	0	0	0	0	0	0	0	0	0	0	0	0	0	0	0	0	0	0	0	0	0	0	0	0	0	0	0	0	0	0	0	0	0
2	1	10	226	AM	control	382698	2237958	0.664059435	0	0	0	0	102585	102800	0	111112	0	0	0	0	0	0	0	0	0	0	0	0	0	0	0	0	0	0	0	0	0	0	0	0	0	0	0	0	0	0	0	0	0
2	1	10	226	PM	control	382698	2237958	0.664059435	0	0	0	0	131387	141653	0	0	0	0	0	0	0	0	0	0	0	0	0	0	0	0	0	0	0	0	0	0	0	0	0	0	0	0	0	0	0	0	0	0	0
2	1	10	227	AM	control	1839700	2237958	0.118613173	0	0	0	0	102585	102586	104850	102819	0	0	0	0	0	0	0	0	0	0	0	0	0	0	0	0	0	0	0	0	0	0	0	0	0	0	0	0	0	0	0	0	0
2	1	10	227	PM	control	1839700	2237958	0.118613173	0	0	0	0	131387	131388	0	131525	0	0	0	0	0	0	0	0	0	0	0	0	0	0	0	0	0	0	0	0	0	0	0	0	0	0	0	0	0	0	0	0	0
2	1	10	229	AM	control	34938	109526	0.345404863	0	0	0	0	102585	0	0	0	0	0	0	0	0	0	0	0	0	0	0	0	0	0	0	0	0	0	0	0	0	0	0	0	0	0	0	0	0	0	0	0	0
2	1	10	229	PM	control	34938	109526	0.345404863	0	0	0	0	NA	NA	NA	NA	NA	0	0	0	0	0	0	0	0	0	0	0	0	0	0	0	0	0	0	0	0	0	0	0	0	0	0	0	0	0	0	0	0
2	1	10	232	AM	control	1715307	2237958	2.08E-16	0	0	0	0	102585	102586	110297	102586	0	0	0	0	0	0	0	0	0	0	0	0	0	0	0	0	0	0	0	0	0	0	0	0	0	0	0	0	0	0	0	0	0
2	1	10	232	PM	control	1715307	2237958	2.08E-16	0	0	0	0	131387	131388	132173	131388	0	0	0	0	0	0	0	0	0	0	0	0	0	0	0	0	0	0	0	0	0	0	0	0	0	0	0	0	0	0	0	0	0
2	1	10	237	AM	control	1793780	2237958	0.691379863	0	0	0	0	102585	0	102586	0	0	0	0	0	0	0	0	0	0	0	0	0	0	0	0	0	0	0	0	0	0	0	0	0	0	0	0	0	0	0	0	0	0
2	1	10	237	PM	control	1793780	2237958	0.691379863	0	0	0	0	131387	131883	0	131897	0	0	0	0	0	0	0	0	0	0	0	0	0	0	0	0	0	0	0	0	0	0	0	0	0	0	0	0	0	0	0	0	0
2	1	10	238	AM	control	1807840	2237958	0.249931343	0	0	0	0	102585	102586	106999	102586	0	0	0	0	0	0	0	0	0	0	0	0	0	0	0	0	0	0	0	0	0	0	0	0	0	0	0	0	0	0	0	0	0
2	1	10	238	PM	control	1807840	2237958	0.249931343	1	6	1	0	131387	131388	137419	131466	137592	36	68	69	76	32	66	0	0	0	0	0	0	0	0	0	0	0	0	0	0	0	0	0	0	0	0	0	0	0	0	0	0
2	1	10	242	AM	control	304719	2233128	0.874930942	0	0	0	0	102585	102586	104455	0	0	0	0	0	0	0	0	0	0	0	0	0	0	0	0	0	0	0	0	0	0	0	0	0	0	0	0	0	0	0	0	0	0
2	1	10	242	PM	control	304719	2233128	0.874930942	0	0	0	0	131387	131388	131548	133058	0	0	0	0	0	0	0	0	0	0	0	0	0	0	0	0	0	0	0	0	0	0	0	0	0	0	0	0	0	0	0	0	0
2	1	10	245	AM	control	623601	2237456	0.059831894	0	0	0	0	102585	102586	0	103020	0	0	0	0	0	0	0	0	0	0	0	0	0	0	0	0	0	0	0	0	0	0	0	0	0	0	0	0	0	0	0	0	0
2	1	10	245	PM	control	623601	2237456	0.059831894	0	0	0	0	131387	0	131388	0	0	0	0	0	0	0	0	0	0	0	0	0	0	0	0	0	0	0	0	0	0	0	0	0	0	0	0	0	0	0	0	0	0
2	1	10	251	AM	control	1832414	2237958	0.116254858	0	0	0	0	102585	102586	112894	103068	0	0	0	0	0	0	0	0	0	0	0	0	0	0	0	0	0	0	0	0	0	0	0	0	0	0	0	0	0	0	0	0	0
2	1	10	251	PM	control	1832414	2237958	0.116254858	0	0	0	0	131387	131388	0	131388	0	0	0	0	0	0	0	0	0	0	0	0	0	0	0	0	0	0	0	0	0	0	0	0	0	0	0	0	0	0	0	0	0
2	1	10	255	AM	control	166518	2183624	0.985008652	0	0	0	0	102585	0	106802	0	0	0	0	0	0	0	0	0	0	0	0	0	0	0	0	0	0	0	0	0	0	0	0	0	0	0	0	0	0	0	0	0	0
2	1	10	255	PM	control	166518	2183624	0.985008652	0	0	0	0	131387	0	0	0	0	0	0	0	0	0	0	0	0	0	0	0	0	0	0	0	0	0	0	0	0	0	0	0	0	0	0	0	0	0	0	0	0
2	1	10	256	AM	control	979028	2237958	4.70E-10	0	0	0	0	102585	102586	104607	102817	0	0	0	0	0	0	0	0	0	0	0	0	0	0	0	0	0	0	0	0	0	0	0	0	0	0	0	0	0	0	0	0	0
2	1	10	256	PM	control	979028	2237958	4.70E-10	0	0	0	0	131387	131388	144010	131388	0	0	0	0	0	0	0	0	0	0	0	0	0	0	0	0	0	0	0	0	0	0	0	0	0	0	0	0	0	0	0	0	0
2	1	10	257	AM	control	463819	2237958	0.48120853	0	0	0	0	102585	102586	0	103944	0	0	0	0	0	0	0	0	0	0	0	0	0	0	0	0	0	0	0	0	0	0	0	0	0	0	0	0	0	0	0	0	0
2	1	10	257	PM	control	463819	2237958	0.48120853	0	0	0	0	131387	0	137396	0	0	0	0	0	0	0	0	0	0	0	0	0	0	0	0	0	0	0	0	0	0	0	0	0	0	0	0	0	0	0	0	0	0
2	1	10	260	AM	control	1738548	2237958	2.44E-12	0	0	0	0	102585	102657	120319	102657	0	0	0	0	0	0	0	0	0	0	0	0	0	0	0	0	0	0	0	0	0	0	0	0	0	0	0	0	0	0	0	0	0
2	1	10	260	PM	control	1738548	2237958	2.44E-12	1	9	1	0	131387	131388	132636	131388	132638	68	30	29	180	56	46	34	79	50	0	0	0	0	0	0	0	0	0	0	0	0	0	0	0	0	0	0	0	0	0	0	0
2	1	10	261	AM	control	251437	2237958	0.920606181	0	0	0	0	102585	102586	103119	102964	0	0	0	0	0	0	0	0	0	0	0	0	0	0	0	0	0	0	0	0	0	0	0	0	0	0	0	0	0	0	0	0	0
2	1	10	261	PM	control	251437	2237958	0.920606181	0	0	0	0	NA	NA	NA	NA	NA	0	0	0	0	0	0	0	0	0	0	0	0	0	0	0	0	0	0	0	0	0	0	0	0	0	0	0	0	0	0	0	0
2	1	10	262	AM	control	34277	312915	0.922772855	0	0	0	0	102585	115889	0	0	0	0	0	0	0	0	0	0	0	0	0	0	0	0	0	0	0	0	0	0	0	0	0	0	0	0	0	0	0	0	0	0	0
2	1	10	262	PM	control	34277	312915	0.922772855	0	0	0	0	131387	0	131454	0	0	0	0	0	0	0	0	0	0	0	0	0	0	0	0	0	0	0	0	0	0	0	0	0	0	0	0	0	0	0	0	0	0
2	1	10	263	AM	control	470419	2237958	0.981453233	0	0	0	0	102585	102586	103379	111246	0	0	0	0	0	0	0	0	0	0	0	0	0	0	0	0	0	0	0	0	0	0	0	0	0	0	0	0	0	0	0	0	0
2	1	10	263	PM	control	470419	2237958	0.981453233	0	0	0	0	NA	NA	NA	NA	NA	0	0	0	0	0	0	0	0	0	0	0	0	0	0	0	0	0	0	0	0	0	0	0	0	0	0	0	0	0	0	0	0
2	1	10	264	AM	control	486662	2237958	4.45E-15	0	0	0	0	102585	102586	109555	102586	0	0	0	0	0	0	0	0	0	0	0	0	0	0	0	0	0	0	0	0	0	0	0	0	0	0	0	0	0	0	0	0	0
2	1	10	264	PM	control	486662	2237958	4.45E-15	0	0	0	0	131387	131388	137807	131388	0	0	0	0	0	0	0	0	0	0	0	0	0	0	0	0	0	0	0	0	0	0	0	0	0	0	0	0	0	0	0	0	0
2	1	10	265	AM	control	254049	2237902	6.05E-50	0	0	0	0	102585	102634	112176	102634	0	0	0	0	0	0	0	0	0	0	0	0	0	0	0	0	0	0	0	0	0	0	0	0	0	0	0	0	0	0	0	0	0
2	1	10	265	PM	control	254049	2237902	6.05E-50	0	0	0	0	131387	131388	134030	131388	0	0	0	0	0	0	0	0	0	0	0	0	0	0	0	0	0	0	0	0	0	0	0	0	0	0	0	0	0	0	0	0	0
2	1	10	289	AM	control	941702	2237957	0.147688897	0	0	0	0	102585	102586	0	102586	0	0	0	0	0	0	0	0	0	0	0	0	0	0	0	0	0	0	0	0	0	0	0	0	0	0	0	0	0	0	0	0	0
2	1	10	289	PM	control	941702	2237957	0.147688897	0	0	0	0	131387	131388	148405	131388	0	0	0	0	0	0	0	0	0	0	0	0	0	0	0	0	0	0	0	0	0	0	0	0	0	0	0	0	0	0	0	0	0
2	1	10	294	AM	control	90365	336481	0.344961159	0	0	0	0	102585	102586	0	0	0	0	0	0	0	0	0	0	0	0	0	0	0	0	0	0	0	0	0	0	0	0	0	0	0	0	0	0	0	0	0	0	0
2	1	10	294	PM	control	90365	336481	0.344961159	0	0	0	0	131387	0	131388	0	0	0	0	0	0	0	0	0	0	0	0	0	0	0	0	0	0	0	0	0	0	0	0	0	0	0	0	0	0	0	0	0	0
2	1	10	296	AM	control	1821958	2237958	0.181382335	1	10	1	0	102585	102586	105668	102808	107274	75	63	41	61	49	32	52	33	30	61	0	0	0	0	0	0	0	0	0	0	0	0	0	0	0	0	0	0	0	0	0	0
2	1	10	296	PM	control	1821958	2237958	0.181382335	1	13	2	0	131387	131388	133722	131388	134331	56	52	68	65	27	39	51	50	32	79	36	43	288	0	0	0	0	0	0	0	0	0	0	0	0	0	0	0	0	0	0	0
2	1	10	298	AM	control	1856646	2237958	0.093069134	0	0	0	0	102585	102586	114135	102654	0	0	0	0	0	0	0	0	0	0	0	0	0	0	0	0	0	0	0	0	0	0	0	0	0	0	0	0	0	0	0	0	0
2	1	10	298	PM	control	1856646	2237958	0.093069134	0	0	0	0	131387	131388	136838	131388	0	0	0	0	0	0	0	0	0	0	0	0	0	0	0	0	0	0	0	0	0	0	0	0	0	0	0	0	0	0	0	0	0
2	1	10	299	AM	control	430616	2237958	0.811741666	0	0	0	0	102585	111218	103042	111222	0	0	0	0	0	0	0	0	0	0	0	0	0	0	0	0	0	0	0	0	0	0	0	0	0	0	0	0	0	0	0	0	0
2	1	10	299	PM	control	430616	2237958	0.811741666	0	0	0	0	131387	135970	140370	136005	0	0	0	0	0	0	0	0	0	0	0	0	0	0	0	0	0	0	0	0	0	0	0	0	0	0	0	0	0	0	0	0	0
2	1	10	301	AM	control	1205137	2237958	0.650499365	0	0	0	0	102585	102586	110167	102685	0	0	0	0	0	0	0	0	0	0	0	0	0	0	0	0	0	0	0	0	0	0	0	0	0	0	0	0	0	0	0	0	0
2	1	10	301	PM	control	1205137	2237958	0.650499365	0	0	0	0	131387	131388	135254	131388	0	0	0	0	0	0	0	0	0	0	0	0	0	0	0	0	0	0	0	0	0	0	0	0	0	0	0	0	0	0	0	0	0
2	1	10	308	AM	control	1455477	2237958	0.037622849	0	0	0	0	102585	102586	0	102686	0	0	0	0	0	0	0	0	0	0	0	0	0	0	0	0	0	0	0	0	0	0	0	0	0	0	0	0	0	0	0	0	0
2	1	10	308	PM	control	1455477	2237958	0.037622849	0	0	0	0	131387	0	131388	0	0	0	0	0	0	0	0	0	0	0	0	0	0	0	0	0	0	0	0	0	0	0	0	0	0	0	0	0	0	0	0	0	0
2	1	10	311	AM	control	175061	2237948	0.969089851	0	0	0	0	102585	102847	103086	0	0	0	0	0	0	0	0	0	0	0	0	0	0	0	0	0	0	0	0	0	0	0	0	0	0	0	0	0	0	0	0	0	0
2	1	10	311	PM	control	175061	2237948	0.969089851	0	0	0	0	131387	131895	137330	137989	0	0	0	0	0	0	0	0	0	0	0	0	0	0	0	0	0	0	0	0	0	0	0	0	0	0	0	0	0	0	0	0	0
2	1	10	313	AM	control	679693	2237956	0.981232566	0	0	0	0	102585	0	0	0	0	0	0	0	0	0	0	0	0	0	0	0	0	0	0	0	0	0	0	0	0	0	0	0	0	0	0	0	0	0	0	0	0
2	1	10	313	PM	control	679693	2237956	0.981232566	0	0	0	0	131387	136249	144257	136358	0	0	0	0	0	0	0	0	0	0	0	0	0	0	0	0	0	0	0	0	0	0	0	0	0	0	0	0	0	0	0	0	0
2	1	10	318	AM	control	1674476	2237957	0.097571508	0	0	0	0	102585	102586	110437	102624	0	0	0	0	0	0	0	0	0	0	0	0	0	0	0	0	0	0	0	0	0	0	0	0	0	0	0	0	0	0	0	0	0
2	1	10	318	PM	control	1674476	2237957	0.097571508	1	9	1	0	131387	131388	131702	131388	132563	66	96	60	75	27	51	43	51	40	0	0	0	0	0	0	0	0	0	0	0	0	0	0	0	0	0	0	0	0	0	0	0
2	1	10	320	AM	control	1906312	2237958	0.222644635	0	0	0	0	102585	102586	105627	102834	0	0	0	0	0	0	0	0	0	0	0	0	0	0	0	0	0	0	0	0	0	0	0	0	0	0	0	0	0	0	0	0	0
2	1	10	320	PM	control	1906312	2237958	0.222644635	0	0	0	0	131387	131388	142140	131572	0	0	0	0	0	0	0	0	0	0	0	0	0	0	0	0	0	0	0	0	0	0	0	0	0	0	0	0	0	0	0	0	0
2	1	10	326	AM	control	1139365	2237958	0.082529989	0	0	0	0	102585	102586	106238	102674	0	0	0	0	0	0	0	0	0	0	0	0	0	0	0	0	0	0	0	0	0	0	0	0	0	0	0	0	0	0	0	0	0
2	1	10	326	PM	control	1139365	2237958	0.082529989	0	0	0	0	131387	131388	131649	131964	0	0	0	0	0	0	0	0	0	0	0	0	0	0	0	0	0	0	0	0	0	0	0	0	0	0	0	0	0	0	0	0	0
2	1	10	329	AM	control	1175173	2237958	0.906186276	0	0	0	0	102585	107684	102586	107710	0	0	0	0	0	0	0	0	0	0	0	0	0	0	0	0	0	0	0	0	0	0	0	0	0	0	0	0	0	0	0	0	0
2	1	10	329	PM	control	1175173	2237958	0.906186276	0	0	0	0	131387	0	0	0	0	0	0	0	0	0	0	0	0	0	0	0	0	0	0	0	0	0	0	0	0	0	0	0	0	0	0	0	0	0	0	0	0
2	1	10	332	AM	control	1816595	2237957	3.65E-30	0	0	0	0	102585	102586	108831	102586	0	0	0	0	0	0	0	0	0	0	0	0	0	0	0	0	0	0	0	0	0	0	0	0	0	0	0	0	0	0	0	0	0
2	1	10	332	PM	control	1816595	2237957	3.65E-30	0	0	0	0	131387	131388	138678	131472	0	0	0	0	0	0	0	0	0	0	0	0	0	0	0	0	0	0	0	0	0	0	0	0	0	0	0	0	0	0	0	0	0
2	1	10	334	AM	control	1034616	2237958	0.70061405	0	0	0	0	102585	102586	103123	0	0	0	0	0	0	0	0	0	0	0	0	0	0	0	0	0	0	0	0	0	0	0	0	0	0	0	0	0	0	0	0	0	0
2	1	10	334	PM	control	1034616	2237958	0.70061405	0	0	0	0	131387	136367	131390	138276	0	0	0	0	0	0	0	0	0	0	0	0	0	0	0	0	0	0	0	0	0	0	0	0	0	0	0	0	0	0	0	0	0
2	1	10	342	AM	control	1017744	2237958	0.54607458	0	0	0	0	102585	0	102586	0	0	0	0	0	0	0	0	0	0	0	0	0	0	0	0	0	0	0	0	0	0	0	0	0	0	0	0	0	0	0	0	0	0
2	1	10	342	PM	control	1017744	2237958	0.54607458	0	0	0	0	131387	131388	144425	131542	0	0	0	0	0	0	0	0	0	0	0	0	0	0	0	0	0	0	0	0	0	0	0	0	0	0	0	0	0	0	0	0	0
2	1	10	347	AM	control	235768	2237958	0.918907392	0	0	0	0	102585	102586	110356	113046	0	0	0	0	0	0	0	0	0	0	0	0	0	0	0	0	0	0	0	0	0	0	0	0	0	0	0	0	0	0	0	0	0
2	1	10	347	PM	control	235768	2237958	0.918907392	0	0	0	0	131387	131388	137077	131928	0	0	0	0	0	0	0	0	0	0	0	0	0	0	0	0	0	0	0	0	0	0	0	0	0	0	0	0	0	0	0	0	0
2	1	10	353	AM	control	1425086	2237958	0.564190983	0	0	0	0	102585	0	102586	0	0	0	0	0	0	0	0	0	0	0	0	0	0	0	0	0	0	0	0	0	0	0	0	0	0	0	0	0	0	0	0	0	0
2	1	10	353	PM	control	1425086	2237958	0.564190983	0	0	0	0	131387	131388	0	131388	0	0	0	0	0	0	0	0	0	0	0	0	0	0	0	0	0	0	0	0	0	0	0	0	0	0	0	0	0	0	0	0	0
2	1	10	356	AM	control	1140245	2237958	0.186432333	0	0	0	0	102585	102586	0	102586	0	0	0	0	0	0	0	0	0	0	0	0	0	0	0	0	0	0	0	0	0	0	0	0	0	0	0	0	0	0	0	0	0
2	1	10	356	PM	control	1140245	2237958	0.186432333	0	0	0	0	131387	0	131391	0	0	0	0	0	0	0	0	0	0	0	0	0	0	0	0	0	0	0	0	0	0	0	0	0	0	0	0	0	0	0	0	0	0
2	1	10	376	AM	control	662297	2237957	0.107978067	0	0	0	0	102585	102586	107590	102586	0	0	0	0	0	0	0	0	0	0	0	0	0	0	0	0	0	0	0	0	0	0	0	0	0	0	0	0	0	0	0	0	0
2	1	10	376	PM	control	662297	2237957	0.107978067	0	0	0	0	131387	131388	132351	131411	0	0	0	0	0	0	0	0	0	0	0	0	0	0	0	0	0	0	0	0	0	0	0	0	0	0	0	0	0	0	0	0	0
2	1	10	380	AM	control	533831	2237958	0.94220423	0	0	0	0	102585	110731	103909	110792	0	0	0	0	0	0	0	0	0	0	0	0	0	0	0	0	0	0	0	0	0	0	0	0	0	0	0	0	0	0	0	0	0
2	1	10	380	PM	control	533831	2237958	0.94220423	0	0	0	0	131387	132089	133166	141068	0	0	0	0	0	0	0	0	0	0	0	0	0	0	0	0	0	0	0	0	0	0	0	0	0	0	0	0	0	0	0	0	0
2	1	10	387	AM	control	369889	2237862	0.844333009	0	0	0	0	102585	104649	102854	104662	0	0	0	0	0	0	0	0	0	0	0	0	0	0	0	0	0	0	0	0	0	0	0	0	0	0	0	0	0	0	0	0	0
2	1	10	387	PM	control	369889	2237862	0.844333009	0	0	0	0	131387	131388	135185	137797	0	0	0	0	0	0	0	0	0	0	0	0	0	0	0	0	0	0	0	0	0	0	0	0	0	0	0	0	0	0	0	0	0
2	1	10	390	AM	control	451764	2237957	0.882292253	0	0	0	0	102585	103223	105318	108415	0	0	0	0	0	0	0	0	0	0	0	0	0	0	0	0	0	0	0	0	0	0	0	0	0	0	0	0	0	0	0	0	0
2	1	10	390	PM	control	451764	2237957	0.882292253	0	0	0	0	NA	NA	NA	NA	NA	0	0	0	0	0	0	0	0	0	0	0	0	0	0	0	0	0	0	0	0	0	0	0	0	0	0	0	0	0	0	0	0
2	1	10	391	AM	control	669456	2237958	8.01E-22	0	0	0	0	102585	102586	0	102586	0	0	0	0	0	0	0	0	0	0	0	0	0	0	0	0	0	0	0	0	0	0	0	0	0	0	0	0	0	0	0	0	0
2	1	10	391	PM	control	669456	2237958	8.01E-22	0	0	0	0	131387	0	131388	0	0	0	0	0	0	0	0	0	0	0	0	0	0	0	0	0	0	0	0	0	0	0	0	0	0	0	0	0	0	0	0	0	0
2	1	10	394	AM	control	1753245	2237958	0.593832369	1	12	1	0	102585	102836	106154	105207	106943	62	86	76	31	101	42	38	36	79	38	28	37	0	0	0	0	0	0	0	0	0	0	0	0	0	0	0	0	0	0	0	0
2	1	10	394	PM	control	1753245	2237958	0.593832369	0	0	1	0	131387	131388	131637	134205	0	0	0	0	0	0	0	0	0	0	0	0	0	0	0	0	0	0	0	0	0	0	0	0	0	0	0	0	0	0	0	0	0
2	1	10	395	AM	control	1546145	2237617	0.657577513	1	16	1	0	102585	103683	103855	103697	104818	92	76	65	99	52	38	65	66	108	40	42	54	71	40	36	67	0	0	0	0	0	0	0	0	0	0	0	0	0	0	0	0
2	1	10	395	PM	control	1546145	2237617	0.657577513	0	0	1	0	131387	131388	138374	131446	0	0	0	0	0	0	0	0	0	0	0	0	0	0	0	0	0	0	0	0	0	0	0	0	0	0	0	0	0	0	0	0	0
2	1	10	397	AM	control	374729	2237958	0.706577644	0	0	0	0	102585	0	0	0	0	0	0	0	0	0	0	0	0	0	0	0	0	0	0	0	0	0	0	0	0	0	0	0	0	0	0	0	0	0	0	0	0
2	1	10	397	PM	control	374729	2237958	0.706577644	0	0	0	0	131387	0	0	0	0	0	0	0	0	0	0	0	0	0	0	0	0	0	0	0	0	0	0	0	0	0	0	0	0	0	0	0	0	0	0	0	0
2	1	10	398	AM	control	646869	2237958	0.861094115	0	0	0	0	102585	102586	103277	107900	0	0	0	0	0	0	0	0	0	0	0	0	0	0	0	0	0	0	0	0	0	0	0	0	0	0	0	0	0	0	0	0	0
2	1	10	398	PM	control	646869	2237958	0.861094115	0	0	0	0	131387	131388	131525	140098	0	0	0	0	0	0	0	0	0	0	0	0	0	0	0	0	0	0	0	0	0	0	0	0	0	0	0	0	0	0	0	0	0
2	1	10	400	AM	control	392538	2232026	0.984869573	0	0	0	0	102585	108090	103103	0	0	0	0	0	0	0	0	0	0	0	0	0	0	0	0	0	0	0	0	0	0	0	0	0	0	0	0	0	0	0	0	0	0
2	1	10	400	PM	control	392538	2232026	0.984869573	0	0	0	0	NA	NA	NA	NA	NA	0	0	0	0	0	0	0	0	0	0	0	0	0	0	0	0	0	0	0	0	0	0	0	0	0	0	0	0	0	0	0	0
2	1	10	433	AM	control	677092	2237958	0.35648758	0	0	0	0	102585	106776	102586	106910	0	0	0	0	0	0	0	0	0	0	0	0	0	0	0	0	0	0	0	0	0	0	0	0	0	0	0	0	0	0	0	0	0
2	1	10	433	PM	control	677092	2237958	0.35648758	0	0	0	0	131387	0	131388	0	0	0	0	0	0	0	0	0	0	0	0	0	0	0	0	0	0	0	0	0	0	0	0	0	0	0	0	0	0	0	0	0	0
2	1	10	437	AM	control	1735270	2237958	0.053126409	1	2	1	0	102585	102586	105233	102707	110939	113	64	0	0	0	0	0	0	0	0	0	0	0	0	0	0	0	0	0	0	0	0	0	0	0	0	0	0	0	0	0	0
2	1	10	437	PM	control	1735270	2237958	0.053126409	1	9	2	0	131387	131388	135631	131388	136437	74	37	37	35	33	55	44	55	54	0	0	0	0	0	0	0	0	0	0	0	0	0	0	0	0	0	0	0	0	0	0	0
2	1	10	458	AM	control	633320	2237958	0.907089614	0	0	0	0	102585	102586	102914	0	0	0	0	0	0	0	0	0	0	0	0	0	0	0	0	0	0	0	0	0	0	0	0	0	0	0	0	0	0	0	0	0	0
2	1	10	458	PM	control	633320	2237958	0.907089614	0	0	0	0	131387	132772	132647	132779	0	0	0	0	0	0	0	0	0	0	0	0	0	0	0	0	0	0	0	0	0	0	0	0	0	0	0	0	0	0	0	0	0
2	1	10	462	AM	control	1045038	2237958	0.742238789	1	9	1	0	102585	103317	104447	104677	105908	100	226	151	61	40	83	79	248	72	0	0	0	0	0	0	0	0	0	0	0	0	0	0	0	0	0	0	0	0	0	0	0
2	1	10	462	PM	control	1045038	2237958	0.742238789	0	0	1	0	131387	132425	133001	132450	0	0	0	0	0	0	0	0	0	0	0	0	0	0	0	0	0	0	0	0	0	0	0	0	0	0	0	0	0	0	0	0	0
2	1	10	475	AM	control	1147039	1370272	0.092220555	0	0	0	0	102585	102586	102963	102656	0	0	0	0	0	0	0	0	0	0	0	0	0	0	0	0	0	0	0	0	0	0	0	0	0	0	0	0	0	0	0	0	0
2	1	10	475	PM	control	1147039	1370272	0.092220555	1	4	1	0	131387	131388	135181	131388	136473	99	52	40	395	0	0	0	0	0	0	0	0	0	0	0	0	0	0	0	0	0	0	0	0	0	0	0	0	0	0	0	0
2	1	10	476	AM	control	510974	2237957	0.834710407	0	0	0	0	102585	0	102586	0	0	0	0	0	0	0	0	0	0	0	0	0	0	0	0	0	0	0	0	0	0	0	0	0	0	0	0	0	0	0	0	0	0
2	1	10	476	PM	control	510974	2237957	0.834710407	0	0	0	0	131387	131388	137682	134454	0	0	0	0	0	0	0	0	0	0	0	0	0	0	0	0	0	0	0	0	0	0	0	0	0	0	0	0	0	0	0	0	0
2	1	10	482	AM	control	1767188	2237958	0.038004117	0	0	0	0	102585	102586	108523	102710	0	0	0	0	0	0	0	0	0	0	0	0	0	0	0	0	0	0	0	0	0	0	0	0	0	0	0	0	0	0	0	0	0
2	1	10	482	PM	control	1767188	2237958	0.038004117	0	0	0	0	131387	131388	132480	131388	0	0	0	0	0	0	0	0	0	0	0	0	0	0	0	0	0	0	0	0	0	0	0	0	0	0	0	0	0	0	0	0	0
2	1	10	492	AM	control	593216	2237958	0.874444382	0	0	0	0	102585	102711	105431	110880	0	0	0	0	0	0	0	0	0	0	0	0	0	0	0	0	0	0	0	0	0	0	0	0	0	0	0	0	0	0	0	0	0
2	1	10	492	PM	control	593216	2237958	0.874444382	0	0	0	0	131387	0	134365	0	0	0	0	0	0	0	0	0	0	0	0	0	0	0	0	0	0	0	0	0	0	0	0	0	0	0	0	0	0	0	0	0	0
2	1	10	501	AM	control	3121	104933	1	0	0	0	0	102585	0	104918	0	0	0	0	0	0	0	0	0	0	0	0	0	0	0	0	0	0	0	0	0	0	0	0	0	0	0	0	0	0	0	0	0	0
2	1	10	501	PM	control	3121	104933	1	0	0	0	0	NA	NA	NA	NA	NA	0	0	0	0	0	0	0	0	0	0	0	0	0	0	0	0	0	0	0	0	0	0	0	0	0	0	0	0	0	0	0	0
2	1	10	502	AM	control	302113	2237958	0.836853037	0	0	0	0	102585	106677	103098	106687	0	0	0	0	0	0	0	0	0	0	0	0	0	0	0	0	0	0	0	0	0	0	0	0	0	0	0	0	0	0	0	0	0
2	1	10	502	PM	control	302113	2237958	0.836853037	0	0	0	0	131387	0	132226	0	0	0	0	0	0	0	0	0	0	0	0	0	0	0	0	0	0	0	0	0	0	0	0	0	0	0	0	0	0	0	0	0	0
2	1	10	507	AM	control	1795841	2237958	0.100955978	0	0	0	0	102585	102586	111829	103003	0	0	0	0	0	0	0	0	0	0	0	0	0	0	0	0	0	0	0	0	0	0	0	0	0	0	0	0	0	0	0	0	0
2	1	10	507	PM	control	1795841	2237958	0.100955978	0	0	0	0	131387	131388	0	131388	0	0	0	0	0	0	0	0	0	0	0	0	0	0	0	0	0	0	0	0	0	0	0	0	0	0	0	0	0	0	0	0	0
2	1	10	509	AM	control	1870685	2237958	0.211854645	0	0	0	0	102585	102586	0	103176	0	0	0	0	0	0	0	0	0	0	0	0	0	0	0	0	0	0	0	0	0	0	0	0	0	0	0	0	0	0	0	0	0
2	1	10	509	PM	control	1870685	2237958	0.211854645	0	0	0	0	131387	0	131388	0	0	0	0	0	0	0	0	0	0	0	0	0	0	0	0	0	0	0	0	0	0	0	0	0	0	0	0	0	0	0	0	0	0
2	1	10	518	AM	control	363342	2227165	0.664836816	0	0	0	0	102585	102735	102619	102735	0	0	0	0	0	0	0	0	0	0	0	0	0	0	0	0	0	0	0	0	0	0	0	0	0	0	0	0	0	0	0	0	0
2	1	10	518	PM	control	363342	2227165	0.664836816	0	0	0	0	131387	131388	131978	131426	0	0	0	0	0	0	0	0	0	0	0	0	0	0	0	0	0	0	0	0	0	0	0	0	0	0	0	0	0	0	0	0	0
2	1	10	530	AM	control	43456	154623	0.992688205	0	0	0	0	102585	0	102586	0	0	0	0	0	0	0	0	0	0	0	0	0	0	0	0	0	0	0	0	0	0	0	0	0	0	0	0	0	0	0	0	0	0
2	1	10	530	PM	control	43456	154623	0.992688205	0	0	0	0	131387	0	0	0	0	0	0	0	0	0	0	0	0	0	0	0	0	0	0	0	0	0	0	0	0	0	0	0	0	0	0	0	0	0	0	0	0
2	1	10	534	AM	control	1404771	2237957	0.54658177	0	0	0	0	102585	102586	106263	103232	0	0	0	0	0	0	0	0	0	0	0	0	0	0	0	0	0	0	0	0	0	0	0	0	0	0	0	0	0	0	0	0	0
2	1	10	534	PM	control	1404771	2237957	0.54658177	0	0	0	0	131387	131388	135481	131412	0	0	0	0	0	0	0	0	0	0	0	0	0	0	0	0	0	0	0	0	0	0	0	0	0	0	0	0	0	0	0	0	0
2	1	10	538	AM	control	678677	858099	0.050605505	0	0	0	0	102585	102586	104648	102909	0	0	0	0	0	0	0	0	0	0	0	0	0	0	0	0	0	0	0	0	0	0	0	0	0	0	0	0	0	0	0	0	0
2	1	10	538	PM	control	678677	858099	0.050605505	0	0	0	0	131387	131388	139933	131388	0	0	0	0	0	0	0	0	0	0	0	0	0	0	0	0	0	0	0	0	0	0	0	0	0	0	0	0	0	0	0	0	0
2	1	10	540	AM	control	1263397	2237958	0.827175596	0	0	0	0	102585	0	102740	0	0	0	0	0	0	0	0	0	0	0	0	0	0	0	0	0	0	0	0	0	0	0	0	0	0	0	0	0	0	0	0	0	0
2	1	10	540	PM	control	1263397	2237958	0.827175596	0	0	0	0	131387	142680	131822	144050	0	0	0	0	0	0	0	0	0	0	0	0	0	0	0	0	0	0	0	0	0	0	0	0	0	0	0	0	0	0	0	0	0
2	1	10	549	AM	control	273985	510573	0.686082881	0	0	0	0	102585	102586	111908	109692	0	0	0	0	0	0	0	0	0	0	0	0	0	0	0	0	0	0	0	0	0	0	0	0	0	0	0	0	0	0	0	0	0
2	1	10	549	PM	control	273985	510573	0.686082881	0	0	0	0	131387	131388	131886	0	0	0	0	0	0	0	0	0	0	0	0	0	0	0	0	0	0	0	0	0	0	0	0	0	0	0	0	0	0	0	0	0	0
2	1	10	552	AM	control	886439	2233966	0.69849512	0	0	0	0	102585	106436	0	106462	0	0	0	0	0	0	0	0	0	0	0	0	0	0	0	0	0	0	0	0	0	0	0	0	0	0	0	0	0	0	0	0	0
2	1	10	552	PM	control	886439	2233966	0.69849512	0	0	0	0	131387	0	131388	0	0	0	0	0	0	0	0	0	0	0	0	0	0	0	0	0	0	0	0	0	0	0	0	0	0	0	0	0	0	0	0	0	0
2	1	10	560	AM	control	1008699	2237931	0.04135443	0	0	0	0	102585	102586	103064	102586	0	0	0	0	0	0	0	0	0	0	0	0	0	0	0	0	0	0	0	0	0	0	0	0	0	0	0	0	0	0	0	0	0
2	1	10	560	PM	control	1008699	2237931	0.04135443	0	0	0	0	131387	131388	131847	131456	0	0	0	0	0	0	0	0	0	0	0	0	0	0	0	0	0	0	0	0	0	0	0	0	0	0	0	0	0	0	0	0	0
2	1	10	564	AM	control	682827	2237958	0.602897448	0	0	0	0	102585	0	103827	0	0	0	0	0	0	0	0	0	0	0	0	0	0	0	0	0	0	0	0	0	0	0	0	0	0	0	0	0	0	0	0	0	0
2	1	10	564	PM	control	682827	2237958	0.602897448	0	0	0	0	131387	131388	135421	132075	0	0	0	0	0	0	0	0	0	0	0	0	0	0	0	0	0	0	0	0	0	0	0	0	0	0	0	0	0	0	0	0	0
2	1	10	575	AM	control	367629	2236693	0.92858689	0	0	0	0	102585	105942	106475	106219	0	0	0	0	0	0	0	0	0	0	0	0	0	0	0	0	0	0	0	0	0	0	0	0	0	0	0	0	0	0	0	0	0
2	1	10	575	PM	control	367629	2236693	0.92858689	0	0	0	0	131387	138177	0	138180	0	0	0	0	0	0	0	0	0	0	0	0	0	0	0	0	0	0	0	0	0	0	0	0	0	0	0	0	0	0	0	0	0
2	1	10	576	AM	control	1139205	2237958	1.83E-06	0	0	0	0	102585	102586	108791	102586	0	0	0	0	0	0	0	0	0	0	0	0	0	0	0	0	0	0	0	0	0	0	0	0	0	0	0	0	0	0	0	0	0
2	1	10	576	PM	control	1139205	2237958	1.83E-06	0	0	0	0	131387	131388	139976	131388	0	0	0	0	0	0	0	0	0	0	0	0	0	0	0	0	0	0	0	0	0	0	0	0	0	0	0	0	0	0	0	0	0
2	1	10	580	AM	control	268259	2188616	0.875519557	0	0	0	0	102585	109316	103703	109333	0	0	0	0	0	0	0	0	0	0	0	0	0	0	0	0	0	0	0	0	0	0	0	0	0	0	0	0	0	0	0	0	0
2	1	10	580	PM	control	268259	2188616	0.875519557	0	0	0	0	131387	135232	137502	135352	0	0	0	0	0	0	0	0	0	0	0	0	0	0	0	0	0	0	0	0	0	0	0	0	0	0	0	0	0	0	0	0	0
2	1	10	592	AM	control	977749	2237958	0.884591697	0	0	0	0	102585	102586	103013	104803	0	0	0	0	0	0	0	0	0	0	0	0	0	0	0	0	0	0	0	0	0	0	0	0	0	0	0	0	0	0	0	0	0
2	1	10	592	PM	control	977749	2237958	0.884591697	0	0	0	0	131387	143945	132302	143945	0	0	0	0	0	0	0	0	0	0	0	0	0	0	0	0	0	0	0	0	0	0	0	0	0	0	0	0	0	0	0	0	0
2	1	10	593	AM	control	530776	2237897	0.215546568	0	0	0	0	102585	102586	104396	102848	0	0	0	0	0	0	0	0	0	0	0	0	0	0	0	0	0	0	0	0	0	0	0	0	0	0	0	0	0	0	0	0	0
2	1	10	593	PM	control	530776	2237897	0.215546568	0	0	0	0	131387	131388	132163	131388	0	0	0	0	0	0	0	0	0	0	0	0	0	0	0	0	0	0	0	0	0	0	0	0	0	0	0	0	0	0	0	0	0
2	1	10	599	AM	control	1171478	2237958	0.104325333	0	0	0	0	102585	102586	0	102586	0	0	0	0	0	0	0	0	0	0	0	0	0	0	0	0	0	0	0	0	0	0	0	0	0	0	0	0	0	0	0	0	0
2	1	10	599	PM	control	1171478	2237958	0.104325333	0	0	0	0	131387	135747	131388	135798	0	0	0	0	0	0	0	0	0	0	0	0	0	0	0	0	0	0	0	0	0	0	0	0	0	0	0	0	0	0	0	0	0
2	1	10	600	AM	control	186116	2235643	0.823703267	0	0	0	0	102585	108312	105862	108353	0	0	0	0	0	0	0	0	0	0	0	0	0	0	0	0	0	0	0	0	0	0	0	0	0	0	0	0	0	0	0	0	0
2	1	10	600	PM	control	186116	2235643	0.823703267	0	0	0	0	131387	134315	142947	134393	0	0	0	0	0	0	0	0	0	0	0	0	0	0	0	0	0	0	0	0	0	0	0	0	0	0	0	0	0	0	0	0	0
2	1	10	604	AM	control	6308	482795	1	0	0	0	0	102585	0	0	0	0	0	0	0	0	0	0	0	0	0	0	0	0	0	0	0	0	0	0	0	0	0	0	0	0	0	0	0	0	0	0	0	0
2	1	10	604	PM	control	6308	482795	1	0	0	0	0	131387	142070	0	0	0	0	0	0	0	0	0	0	0	0	0	0	0	0	0	0	0	0	0	0	0	0	0	0	0	0	0	0	0	0	0	0	0
2	1	10	607	AM	control	1374234	2237956	0.149311257	0	0	0	0	102585	102586	105863	102586	0	0	0	0	0	0	0	0	0	0	0	0	0	0	0	0	0	0	0	0	0	0	0	0	0	0	0	0	0	0	0	0	0
2	1	10	607	PM	control	1374234	2237956	0.149311257	0	0	0	0	131387	131469	132000	131584	0	0	0	0	0	0	0	0	0	0	0	0	0	0	0	0	0	0	0	0	0	0	0	0	0	0	0	0	0	0	0	0	0
2	1	10	610	AM	control	656086	2237958	0.087637466	0	0	0	0	102585	102586	0	102586	0	0	0	0	0	0	0	0	0	0	0	0	0	0	0	0	0	0	0	0	0	0	0	0	0	0	0	0	0	0	0	0	0
2	1	10	610	PM	control	656086	2237958	0.087637466	0	0	0	0	131387	0	131388	0	0	0	0	0	0	0	0	0	0	0	0	0	0	0	0	0	0	0	0	0	0	0	0	0	0	0	0	0	0	0	0	0	0
2	1	10	614	AM	control	113651	2139191	0.952521282	0	0	0	0	102585	102586	104348	110274	0	0	0	0	0	0	0	0	0	0	0	0	0	0	0	0	0	0	0	0	0	0	0	0	0	0	0	0	0	0	0	0	0
2	1	10	614	PM	control	113651	2139191	0.952521282	0	0	0	0	131387	137193	132747	137193	0	0	0	0	0	0	0	0	0	0	0	0	0	0	0	0	0	0	0	0	0	0	0	0	0	0	0	0	0	0	0	0	0
2	1	10	620	AM	control	312689	1881910	0.872694505	0	0	0	0	102585	104434	119532	104561	0	0	0	0	0	0	0	0	0	0	0	0	0	0	0	0	0	0	0	0	0	0	0	0	0	0	0	0	0	0	0	0	0
2	1	10	620	PM	control	312689	1881910	0.872694505	0	0	0	0	131387	134978	135844	134986	0	0	0	0	0	0	0	0	0	0	0	0	0	0	0	0	0	0	0	0	0	0	0	0	0	0	0	0	0	0	0	0	0
2	1	10	621	AM	control	1742049	2237958	0.845583363	0	0	0	0	102585	0	103584	0	0	0	0	0	0	0	0	0	0	0	0	0	0	0	0	0	0	0	0	0	0	0	0	0	0	0	0	0	0	0	0	0	0
2	1	10	621	PM	control	1742049	2237958	0.845583363	0	0	0	0	131387	131388	139995	133118	0	0	0	0	0	0	0	0	0	0	0	0	0	0	0	0	0	0	0	0	0	0	0	0	0	0	0	0	0	0	0	0	0
2	1	10	632	AM	control	104358	506430	0.921530304	0	0	0	0	102585	104966	105841	118114	0	0	0	0	0	0	0	0	0	0	0	0	0	0	0	0	0	0	0	0	0	0	0	0	0	0	0	0	0	0	0	0	0
2	1	10	632	PM	control	104358	506430	0.921530304	0	0	0	0	131387	134367	134462	0	0	0	0	0	0	0	0	0	0	0	0	0	0	0	0	0	0	0	0	0	0	0	0	0	0	0	0	0	0	0	0	0	0
2	1	10	635	AM	control	13801	144739	0.31080237	0	0	0	0	102585	114788	0	0	0	0	0	0	0	0	0	0	0	0	0	0	0	0	0	0	0	0	0	0	0	0	0	0	0	0	0	0	0	0	0	0	0
2	1	10	635	PM	control	13801	144739	0.31080237	0	0	0	0	131387	0	131388	0	0	0	0	0	0	0	0	0	0	0	0	0	0	0	0	0	0	0	0	0	0	0	0	0	0	0	0	0	0	0	0	0	0
2	1	10	638	AM	control	408421	2237958	0.483158852	0	0	0	0	102585	102586	108044	0	0	0	0	0	0	0	0	0	0	0	0	0	0	0	0	0	0	0	0	0	0	0	0	0	0	0	0	0	0	0	0	0	0
2	1	10	638	PM	control	408421	2237958	0.483158852	0	0	0	0	131387	138157	132049	138217	0	0	0	0	0	0	0	0	0	0	0	0	0	0	0	0	0	0	0	0	0	0	0	0	0	0	0	0	0	0	0	0	0
2	1	10	646	AM	control	1815092	2237909	0.207584846	0	0	0	0	102585	102586	109909	102586	0	0	0	0	0	0	0	0	0	0	0	0	0	0	0	0	0	0	0	0	0	0	0	0	0	0	0	0	0	0	0	0	0
2	1	10	646	PM	control	1815092	2237909	0.207584846	0	0	0	0	131387	131388	138614	131422	0	0	0	0	0	0	0	0	0	0	0	0	0	0	0	0	0	0	0	0	0	0	0	0	0	0	0	0	0	0	0	0	0
2	1	10	650	AM	control	412526	2237928	0.830819775	0	0	0	0	102585	102586	103144	113277	0	0	0	0	0	0	0	0	0	0	0	0	0	0	0	0	0	0	0	0	0	0	0	0	0	0	0	0	0	0	0	0	0
2	1	10	650	PM	control	412526	2237928	0.830819775	0	0	0	0	131387	132843	134377	133029	0	0	0	0	0	0	0	0	0	0	0	0	0	0	0	0	0	0	0	0	0	0	0	0	0	0	0	0	0	0	0	0	0
2	1	10	663	AM	control	1053801	2237958	0.04739042	0	0	0	0	102585	102586	0	102667	0	0	0	0	0	0	0	0	0	0	0	0	0	0	0	0	0	0	0	0	0	0	0	0	0	0	0	0	0	0	0	0	0
2	1	10	663	PM	control	1053801	2237958	0.04739042	0	0	0	0	131387	132291	131388	132716	0	0	0	0	0	0	0	0	0	0	0	0	0	0	0	0	0	0	0	0	0	0	0	0	0	0	0	0	0	0	0	0	0
2	1	10	665	AM	control	259762	2227828	0.951234647	0	0	0	0	102585	104004	103274	115836	0	0	0	0	0	0	0	0	0	0	0	0	0	0	0	0	0	0	0	0	0	0	0	0	0	0	0	0	0	0	0	0	0
2	1	10	665	PM	control	259762	2227828	0.951234647	0	0	0	0	131387	134438	133930	134438	0	0	0	0	0	0	0	0	0	0	0	0	0	0	0	0	0	0	0	0	0	0	0	0	0	0	0	0	0	0	0	0	0
2	1	10	673	AM	control	1186349	2237958	0.742596735	0	0	0	0	102585	0	102586	0	0	0	0	0	0	0	0	0	0	0	0	0	0	0	0	0	0	0	0	0	0	0	0	0	0	0	0	0	0	0	0	0	0
2	1	10	673	PM	control	1186349	2237958	0.742596735	0	0	0	0	131387	131871	0	135462	0	0	0	0	0	0	0	0	0	0	0	0	0	0	0	0	0	0	0	0	0	0	0	0	0	0	0	0	0	0	0	0	0
2	1	10	740	AM	control	832623	2237958	0.619541062	0	0	0	0	102585	0	102586	0	0	0	0	0	0	0	0	0	0	0	0	0	0	0	0	0	0	0	0	0	0	0	0	0	0	0	0	0	0	0	0	0	0
2	1	10	740	PM	control	832623	2237958	0.619541062	0	0	0	0	131387	131388	0	131450	0	0	0	0	0	0	0	0	0	0	0	0	0	0	0	0	0	0	0	0	0	0	0	0	0	0	0	0	0	0	0	0	0
2	1	10	838	AM	control	799674	2237957	0.020692213	0	0	0	0	102585	102586	109418	102586	0	0	0	0	0	0	0	0	0	0	0	0	0	0	0	0	0	0	0	0	0	0	0	0	0	0	0	0	0	0	0	0	0
2	1	10	838	PM	control	799674	2237957	0.020692213	0	0	0	0	131387	131388	134618	131388	0	0	0	0	0	0	0	0	0	0	0	0	0	0	0	0	0	0	0	0	0	0	0	0	0	0	0	0	0	0	0	0	0
2	1	10	929	AM	control	410511	2237958	0.874266914	0	0	0	0	102585	104958	103082	105429	0	0	0	0	0	0	0	0	0	0	0	0	0	0	0	0	0	0	0	0	0	0	0	0	0	0	0	0	0	0	0	0	0
2	1	10	929	PM	control	410511	2237958	0.874266914	0	0	0	0	131387	133209	132800	133287	0	0	0	0	0	0	0	0	0	0	0	0	0	0	0	0	0	0	0	0	0	0	0	0	0	0	0	0	0	0	0	0	0
2	1	10	954	AM	control	440463	2237958	0.801883734	0	0	0	0	102585	119758	115851	119862	0	0	0	0	0	0	0	0	0	0	0	0	0	0	0	0	0	0	0	0	0	0	0	0	0	0	0	0	0	0	0	0	0
2	1	10	954	PM	control	440463	2237958	0.801883734	0	0	0	0	131387	131388	137818	131389	0	0	0	0	0	0	0	0	0	0	0	0	0	0	0	0	0	0	0	0	0	0	0	0	0	0	0	0	0	0	0	0	0
2	2	5	0	AM	treatment	430365	2237823	0.936273565	0	0	0	0	275308	280803	275526	280834	0	0	0	0	0	0	0	0	0	0	0	0	0	0	0	0	0	0	0	0	0	0	0	0	0	0	0	0	0	0	0	0	0
2	2	5	0	PM	treatment	430365	2237823	0.936273565	0	0	0	0	304110	304295	304637	304371	0	0	0	0	0	0	0	0	0	0	0	0	0	0	0	0	0	0	0	0	0	0	0	0	0	0	0	0	0	0	0	0	0
2	2	5	2	AM	treatment	1139913	2237823	0.005776012	0	0	0	0	275308	275309	280576	275309	0	0	0	0	0	0	0	0	0	0	0	0	0	0	0	0	0	0	0	0	0	0	0	0	0	0	0	0	0	0	0	0	0
2	2	5	2	PM	treatment	1139913	2237823	0.005776012	0	0	0	0	304110	304111	308586	304111	0	0	0	0	0	0	0	0	0	0	0	0	0	0	0	0	0	0	0	0	0	0	0	0	0	0	0	0	0	0	0	0	0
2	2	5	4	AM	treatment	1000819	2237823	0.178107028	0	0	0	0	275308	275309	282845	276570	0	0	0	0	0	0	0	0	0	0	0	0	0	0	0	0	0	0	0	0	0	0	0	0	0	0	0	0	0	0	0	0	0
2	2	5	4	PM	treatment	1000819	2237823	0.178107028	0	0	0	0	304110	304111	313994	304273	0	0	0	0	0	0	0	0	0	0	0	0	0	0	0	0	0	0	0	0	0	0	0	0	0	0	0	0	0	0	0	0	0
2	2	5	6	AM	treatment	1818247	2237823	0.013955533	0	0	1	0	275308	275309	284040	275309	0	0	0	0	0	0	0	0	0	0	0	0	0	0	0	0	0	0	0	0	0	0	0	0	0	0	0	0	0	0	0	0	0
2	2	5	6	PM	treatment	1818247	2237823	0.013955533	0	0	1	1	304110	304111	304777	304327	0	0	0	0	0	0	0	0	0	0	0	0	0	0	0	0	0	0	0	0	0	0	0	0	0	0	0	0	0	0	0	0	0
2	2	5	9	AM	treatment	1232623	2237487	0.832419722	0	0	0	0	275308	277413	280464	0	0	0	0	0	0	0	0	0	0	0	0	0	0	0	0	0	0	0	0	0	0	0	0	0	0	0	0	0	0	0	0	0	0
2	2	5	9	PM	treatment	1232623	2237487	0.832419722	0	0	0	0	304110	311498	304424	0	0	0	0	0	0	0	0	0	0	0	0	0	0	0	0	0	0	0	0	0	0	0	0	0	0	0	0	0	0	0	0	0	0
2	2	5	12	AM	treatment	512014	2237816	0.786914797	0	0	0	0	275308	275490	275309	278510	0	0	0	0	0	0	0	0	0	0	0	0	0	0	0	0	0	0	0	0	0	0	0	0	0	0	0	0	0	0	0	0	0
2	2	5	12	PM	treatment	512014	2237816	0.786914797	0	0	0	0	304110	305067	305180	307616	0	0	0	0	0	0	0	0	0	0	0	0	0	0	0	0	0	0	0	0	0	0	0	0	0	0	0	0	0	0	0	0	0
2	2	5	13	AM	treatment	640749	2237823	0.436775899	1	1	2	0	275308	275744	282764	276026	284505	123	0	0	0	0	0	0	0	0	0	0	0	0	0	0	0	0	0	0	0	0	0	0	0	0	0	0	0	0	0	0	0
2	2	5	13	PM	treatment	640749	2237823	0.436775899	1	3	3	1	304110	304116	304682	309324	309105	4522	105	53	0	0	0	0	0	0	0	0	0	0	0	0	0	0	0	0	0	0	0	0	0	0	0	0	0	0	0	0	0
2	2	5	14	AM	treatment	1490825	2237823	0.102881799	0	0	0	0	275308	275309	277830	275336	0	0	0	0	0	0	0	0	0	0	0	0	0	0	0	0	0	0	0	0	0	0	0	0	0	0	0	0	0	0	0	0	0
2	2	5	14	PM	treatment	1490825	2237823	0.102881799	0	0	0	0	304110	304111	306876	304111	0	0	0	0	0	0	0	0	0	0	0	0	0	0	0	0	0	0	0	0	0	0	0	0	0	0	0	0	0	0	0	0	0
2	2	5	15	AM	treatment	1803182	2237823	0.032426751	0	0	1	0	275308	275309	277713	275309	0	0	0	0	0	0	0	0	0	0	0	0	0	0	0	0	0	0	0	0	0	0	0	0	0	0	0	0	0	0	0	0	0
2	2	5	15	PM	treatment	1803182	2237823	0.032426751	0	0	1	1	304110	304111	313136	304530	0	0	0	0	0	0	0	0	0	0	0	0	0	0	0	0	0	0	0	0	0	0	0	0	0	0	0	0	0	0	0	0	0
2	2	5	17	AM	treatment	495315	2237823	0.81286117	0	0	0	0	275308	277861	275309	291333	0	0	0	0	0	0	0	0	0	0	0	0	0	0	0	0	0	0	0	0	0	0	0	0	0	0	0	0	0	0	0	0	0
2	2	5	17	PM	treatment	495315	2237823	0.81286117	0	0	0	0	304110	304111	304840	306461	0	0	0	0	0	0	0	0	0	0	0	0	0	0	0	0	0	0	0	0	0	0	0	0	0	0	0	0	0	0	0	0	0
2	2	5	20	AM	treatment	799164	2237823	0.16405678	0	0	0	0	275308	275632	275309	276047	0	0	0	0	0	0	0	0	0	0	0	0	0	0	0	0	0	0	0	0	0	0	0	0	0	0	0	0	0	0	0	0	0
2	2	5	20	PM	treatment	799164	2237823	0.16405678	0	0	0	0	304110	318933	304111	0	0	0	0	0	0	0	0	0	0	0	0	0	0	0	0	0	0	0	0	0	0	0	0	0	0	0	0	0	0	0	0	0	0
2	2	5	23	AM	treatment	621491	2237823	0.029185056	1	1	1	0	275308	275309	281412	275309	281901	39	0	0	0	0	0	0	0	0	0	0	0	0	0	0	0	0	0	0	0	0	0	0	0	0	0	0	0	0	0	0	0
2	2	5	23	PM	treatment	621491	2237823	0.029185056	0	0	1	0	304110	0	304111	0	0	0	0	0	0	0	0	0	0	0	0	0	0	0	0	0	0	0	0	0	0	0	0	0	0	0	0	0	0	0	0	0	0
2	2	5	24	AM	treatment	740587	2209094	0.999931436	0	0	0	0	NA	NA	NA	NA	NA	0	0	0	0	0	0	0	0	0	0	0	0	0	0	0	0	0	0	0	0	0	0	0	0	0	0	0	0	0	0	0	0
2	2	5	24	PM	treatment	740587	2209094	0.999931436	0	0	0	0	304110	0	0	0	0	0	0	0	0	0	0	0	0	0	0	0	0	0	0	0	0	0	0	0	0	0	0	0	0	0	0	0	0	0	0	0	0
2	2	5	25	AM	treatment	1799676	2237823	0.308629346	0	0	0	0	275308	275502	280654	277093	0	0	0	0	0	0	0	0	0	0	0	0	0	0	0	0	0	0	0	0	0	0	0	0	0	0	0	0	0	0	0	0	0
2	2	5	25	PM	treatment	1799676	2237823	0.308629346	0	0	0	0	304110	304111	0	304360	0	0	0	0	0	0	0	0	0	0	0	0	0	0	0	0	0	0	0	0	0	0	0	0	0	0	0	0	0	0	0	0	0
2	2	5	29	AM	treatment	714064	2237823	0.12872555	0	0	0	0	275308	275309	282325	275461	0	0	0	0	0	0	0	0	0	0	0	0	0	0	0	0	0	0	0	0	0	0	0	0	0	0	0	0	0	0	0	0	0
2	2	5	29	PM	treatment	714064	2237823	0.12872555	1	10	1	0	304110	304111	305529	304449	306023	73	34	67	44	43	52	66	62	58	39	0	0	0	0	0	0	0	0	0	0	0	0	0	0	0	0	0	0	0	0	0	0
2	2	5	30	AM	treatment	815827	2237823	0.157561488	0	0	1	0	275308	275309	276407	275309	0	0	0	0	0	0	0	0	0	0	0	0	0	0	0	0	0	0	0	0	0	0	0	0	0	0	0	0	0	0	0	0	0
2	2	5	30	PM	treatment	815827	2237823	0.157561488	0	0	1	1	304110	304111	305168	304224	0	0	0	0	0	0	0	0	0	0	0	0	0	0	0	0	0	0	0	0	0	0	0	0	0	0	0	0	0	0	0	0	0
2	2	5	35	AM	treatment	1026548	2202404	0.654058804	0	0	0	0	275308	275309	277001	280412	0	0	0	0	0	0	0	0	0	0	0	0	0	0	0	0	0	0	0	0	0	0	0	0	0	0	0	0	0	0	0	0	0
2	2	5	35	PM	treatment	1026548	2202404	0.654058804	0	0	0	0	304110	304111	306107	305982	0	0	0	0	0	0	0	0	0	0	0	0	0	0	0	0	0	0	0	0	0	0	0	0	0	0	0	0	0	0	0	0	0
2	2	5	38	AM	treatment	1678439	2237823	0.00068218	0	0	0	0	275308	275309	281634	275309	0	0	0	0	0	0	0	0	0	0	0	0	0	0	0	0	0	0	0	0	0	0	0	0	0	0	0	0	0	0	0	0	0
2	2	5	38	PM	treatment	1678439	2237823	0.00068218	0	0	0	0	304110	0	304111	0	0	0	0	0	0	0	0	0	0	0	0	0	0	0	0	0	0	0	0	0	0	0	0	0	0	0	0	0	0	0	0	0	0
2	2	5	40	AM	treatment	1191296	2234971	0.037072276	0	0	0	0	275308	275309	290992	275309	0	0	0	0	0	0	0	0	0	0	0	0	0	0	0	0	0	0	0	0	0	0	0	0	0	0	0	0	0	0	0	0	0
2	2	5	40	PM	treatment	1191296	2234971	0.037072276	0	0	0	0	304110	304111	308756	304111	0	0	0	0	0	0	0	0	0	0	0	0	0	0	0	0	0	0	0	0	0	0	0	0	0	0	0	0	0	0	0	0	0
2	2	5	42	AM	treatment	838895	2237819	0.416570646	0	0	1	0	275308	279387	277461	279482	0	0	0	0	0	0	0	0	0	0	0	0	0	0	0	0	0	0	0	0	0	0	0	0	0	0	0	0	0	0	0	0	0
2	2	5	42	PM	treatment	838895	2237819	0.416570646	0	0	1	1	304110	314297	304234	314303	0	0	0	0	0	0	0	0	0	0	0	0	0	0	0	0	0	0	0	0	0	0	0	0	0	0	0	0	0	0	0	0	0
2	2	5	43	AM	treatment	1009506	2237823	0.986532232	0	0	0	0	275308	275460	275681	281535	0	0	0	0	0	0	0	0	0	0	0	0	0	0	0	0	0	0	0	0	0	0	0	0	0	0	0	0	0	0	0	0	0
2	2	5	43	PM	treatment	1009506	2237823	0.986532232	0	0	0	0	304110	314348	315141	314404	0	0	0	0	0	0	0	0	0	0	0	0	0	0	0	0	0	0	0	0	0	0	0	0	0	0	0	0	0	0	0	0	0
2	2	5	44	AM	treatment	158245	489338	0.997479508	0	0	0	0	275308	292967	278531	293291	0	0	0	0	0	0	0	0	0	0	0	0	0	0	0	0	0	0	0	0	0	0	0	0	0	0	0	0	0	0	0	0	0
2	2	5	44	PM	treatment	158245	489338	0.997479508	0	0	0	0	304110	304218	305069	305243	0	0	0	0	0	0	0	0	0	0	0	0	0	0	0	0	0	0	0	0	0	0	0	0	0	0	0	0	0	0	0	0	0
2	2	5	49	AM	treatment	1388988	2229793	0.747826903	0	0	0	0	275308	279030	277187	0	0	0	0	0	0	0	0	0	0	0	0	0	0	0	0	0	0	0	0	0	0	0	0	0	0	0	0	0	0	0	0	0	0
2	2	5	49	PM	treatment	1388988	2229793	0.747826903	0	0	0	0	304110	304380	319790	310080	0	0	0	0	0	0	0	0	0	0	0	0	0	0	0	0	0	0	0	0	0	0	0	0	0	0	0	0	0	0	0	0	0
2	2	5	50	AM	treatment	191813	2237616	0.908930837	0	0	0	0	275308	0	284333	0	0	0	0	0	0	0	0	0	0	0	0	0	0	0	0	0	0	0	0	0	0	0	0	0	0	0	0	0	0	0	0	0	0
2	2	5	50	PM	treatment	191813	2237616	0.908930837	0	0	0	0	304110	0	304956	0	0	0	0	0	0	0	0	0	0	0	0	0	0	0	0	0	0	0	0	0	0	0	0	0	0	0	0	0	0	0	0	0	0
2	2	5	51	AM	treatment	113971	479994	0.830590998	0	0	0	0	275308	285734	277087	292091	0	0	0	0	0	0	0	0	0	0	0	0	0	0	0	0	0	0	0	0	0	0	0	0	0	0	0	0	0	0	0	0	0
2	2	5	51	PM	treatment	113971	479994	0.830590998	0	0	0	0	304110	304122	304431	311648	0	0	0	0	0	0	0	0	0	0	0	0	0	0	0	0	0	0	0	0	0	0	0	0	0	0	0	0	0	0	0	0	0
2	2	5	52	AM	treatment	1813981	2237823	0.10325365	0	0	0	0	275308	275309	282052	275309	0	0	0	0	0	0	0	0	0	0	0	0	0	0	0	0	0	0	0	0	0	0	0	0	0	0	0	0	0	0	0	0	0
2	2	5	52	PM	treatment	1813981	2237823	0.10325365	0	0	0	0	304110	304111	307826	304111	0	0	0	0	0	0	0	0	0	0	0	0	0	0	0	0	0	0	0	0	0	0	0	0	0	0	0	0	0	0	0	0	0
2	2	5	54	AM	treatment	1290684	2237822	0.919915085	0	0	0	0	275308	277326	277928	283450	0	0	0	0	0	0	0	0	0	0	0	0	0	0	0	0	0	0	0	0	0	0	0	0	0	0	0	0	0	0	0	0	0
2	2	5	54	PM	treatment	1290684	2237822	0.919915085	0	0	0	0	304110	307937	304164	319958	0	0	0	0	0	0	0	0	0	0	0	0	0	0	0	0	0	0	0	0	0	0	0	0	0	0	0	0	0	0	0	0	0
2	2	5	59	AM	treatment	1869632	2237823	0.173408125	0	0	0	0	275308	275309	280353	275983	0	0	0	0	0	0	0	0	0	0	0	0	0	0	0	0	0	0	0	0	0	0	0	0	0	0	0	0	0	0	0	0	0
2	2	5	59	PM	treatment	1869632	2237823	0.173408125	0	0	0	0	304110	304111	305445	0	0	0	0	0	0	0	0	0	0	0	0	0	0	0	0	0	0	0	0	0	0	0	0	0	0	0	0	0	0	0	0	0	0
2	2	5	60	AM	treatment	662210	2237823	0.135532091	0	0	0	0	275308	275309	282663	275785	0	0	0	0	0	0	0	0	0	0	0	0	0	0	0	0	0	0	0	0	0	0	0	0	0	0	0	0	0	0	0	0	0
2	2	5	60	PM	treatment	662210	2237823	0.135532091	1	8	1	0	304110	304111	305980	304364	306383	43	123	76	38	123	51	56	146	0	0	0	0	0	0	0	0	0	0	0	0	0	0	0	0	0	0	0	0	0	0	0	0
2	2	5	62	AM	treatment	750497	2237823	0.755389632	0	0	0	0	275308	277620	275854	278250	0	0	0	0	0	0	0	0	0	0	0	0	0	0	0	0	0	0	0	0	0	0	0	0	0	0	0	0	0	0	0	0	0
2	2	5	62	PM	treatment	750497	2237823	0.755389632	0	0	0	0	304110	304335	304111	304528	0	0	0	0	0	0	0	0	0	0	0	0	0	0	0	0	0	0	0	0	0	0	0	0	0	0	0	0	0	0	0	0	0
2	2	5	63	AM	treatment	1140388	2237823	0.85418551	0	0	0	0	275308	275309	275737	287217	0	0	0	0	0	0	0	0	0	0	0	0	0	0	0	0	0	0	0	0	0	0	0	0	0	0	0	0	0	0	0	0	0
2	2	5	63	PM	treatment	1140388	2237823	0.85418551	0	0	0	0	304110	304111	304630	306711	0	0	0	0	0	0	0	0	0	0	0	0	0	0	0	0	0	0	0	0	0	0	0	0	0	0	0	0	0	0	0	0	0
2	2	5	64	AM	treatment	1885210	2237676	0.232002419	0	0	0	0	275308	275309	281539	276023	0	0	0	0	0	0	0	0	0	0	0	0	0	0	0	0	0	0	0	0	0	0	0	0	0	0	0	0	0	0	0	0	0
2	2	5	64	PM	treatment	1885210	2237676	0.232002419	0	0	0	0	304110	304111	305728	304111	0	0	0	0	0	0	0	0	0	0	0	0	0	0	0	0	0	0	0	0	0	0	0	0	0	0	0	0	0	0	0	0	0
2	2	5	65	AM	treatment	293479	2224902	0.843228911	1	2	1	0	275308	277248	275556	277333	285771	68	1086	0	0	0	0	0	0	0	0	0	0	0	0	0	0	0	0	0	0	0	0	0	0	0	0	0	0	0	0	0	0
2	2	5	65	PM	treatment	293479	2224902	0.843228911	0	0	1	0	304110	304519	304394	312989	0	0	0	0	0	0	0	0	0	0	0	0	0	0	0	0	0	0	0	0	0	0	0	0	0	0	0	0	0	0	0	0	0
2	2	5	66	AM	treatment	1065578	2237823	0.017282134	0	0	0	0	275308	275643	275309	275708	0	0	0	0	0	0	0	0	0	0	0	0	0	0	0	0	0	0	0	0	0	0	0	0	0	0	0	0	0	0	0	0	0
2	2	5	66	PM	treatment	1065578	2237823	0.017282134	0	0	0	0	304110	304111	0	304111	0	0	0	0	0	0	0	0	0	0	0	0	0	0	0	0	0	0	0	0	0	0	0	0	0	0	0	0	0	0	0	0	0
2	2	5	68	AM	treatment	180875	333928	0.866101566	0	0	0	0	275308	280298	277408	281029	0	0	0	0	0	0	0	0	0	0	0	0	0	0	0	0	0	0	0	0	0	0	0	0	0	0	0	0	0	0	0	0	0
2	2	5	68	PM	treatment	180875	333928	0.866101566	1	5	1	0	304110	304307	309633	307951	310849	64	65	38	56	54	0	0	0	0	0	0	0	0	0	0	0	0	0	0	0	0	0	0	0	0	0	0	0	0	0	0	0
2	2	5	70	AM	treatment	1593870	2237821	0.24563504	0	0	0	0	275308	275309	280350	278104	0	0	0	0	0	0	0	0	0	0	0	0	0	0	0	0	0	0	0	0	0	0	0	0	0	0	0	0	0	0	0	0	0
2	2	5	70	PM	treatment	1593870	2237821	0.24563504	0	0	0	0	304110	304111	318052	304111	0	0	0	0	0	0	0	0	0	0	0	0	0	0	0	0	0	0	0	0	0	0	0	0	0	0	0	0	0	0	0	0	0
2	2	5	71	AM	treatment	840042	2237721	0.952386785	0	0	0	0	275308	279333	278559	279350	0	0	0	0	0	0	0	0	0	0	0	0	0	0	0	0	0	0	0	0	0	0	0	0	0	0	0	0	0	0	0	0	0
2	2	5	71	PM	treatment	840042	2237721	0.952386785	0	0	0	0	304110	312621	305081	312685	0	0	0	0	0	0	0	0	0	0	0	0	0	0	0	0	0	0	0	0	0	0	0	0	0	0	0	0	0	0	0	0	0
2	2	5	72	AM	treatment	450098	2237822	0.849938479	0	0	0	0	275308	275309	276213	275966	0	0	0	0	0	0	0	0	0	0	0	0	0	0	0	0	0	0	0	0	0	0	0	0	0	0	0	0	0	0	0	0	0
2	2	5	72	PM	treatment	450098	2237822	0.849938479	0	0	0	0	304110	312239	307429	313035	0	0	0	0	0	0	0	0	0	0	0	0	0	0	0	0	0	0	0	0	0	0	0	0	0	0	0	0	0	0	0	0	0
2	2	5	73	AM	treatment	648636	1360199	0.625388699	0	0	0	0	275308	275309	276602	0	0	0	0	0	0	0	0	0	0	0	0	0	0	0	0	0	0	0	0	0	0	0	0	0	0	0	0	0	0	0	0	0	0
2	2	5	73	PM	treatment	648636	1360199	0.625388699	0	0	0	0	304110	304111	318677	307674	0	0	0	0	0	0	0	0	0	0	0	0	0	0	0	0	0	0	0	0	0	0	0	0	0	0	0	0	0	0	0	0	0
2	2	5	74	AM	treatment	862512	2236887	0.853100775	0	0	0	0	275308	284160	281322	284179	0	0	0	0	0	0	0	0	0	0	0	0	0	0	0	0	0	0	0	0	0	0	0	0	0	0	0	0	0	0	0	0	0
2	2	5	74	PM	treatment	862512	2236887	0.853100775	0	0	0	0	304110	305304	305583	305385	0	0	0	0	0	0	0	0	0	0	0	0	0	0	0	0	0	0	0	0	0	0	0	0	0	0	0	0	0	0	0	0	0
2	2	5	76	AM	treatment	851152	2236802	0.876748228	0	0	0	0	275308	275330	277891	278118	0	0	0	0	0	0	0	0	0	0	0	0	0	0	0	0	0	0	0	0	0	0	0	0	0	0	0	0	0	0	0	0	0
2	2	5	76	PM	treatment	851152	2236802	0.876748228	0	0	0	0	304110	305429	312880	315604	0	0	0	0	0	0	0	0	0	0	0	0	0	0	0	0	0	0	0	0	0	0	0	0	0	0	0	0	0	0	0	0	0
2	2	5	80	AM	treatment	630984	2237821	0.074819062	0	0	0	0	275308	275309	281322	275309	0	0	0	0	0	0	0	0	0	0	0	0	0	0	0	0	0	0	0	0	0	0	0	0	0	0	0	0	0	0	0	0	0
2	2	5	80	PM	treatment	630984	2237821	0.074819062	1	15	1	0	304110	304111	304888	304769	304891	76	153	32	28	29	71	34	37	27	142	51	77	105	51	48	0	0	0	0	0	0	0	0	0	0	0	0	0	0	0	0	0
2	2	5	81	AM	treatment	702360	2235329	0.870564816	0	0	0	0	275308	277561	275414	290685	0	0	0	0	0	0	0	0	0	0	0	0	0	0	0	0	0	0	0	0	0	0	0	0	0	0	0	0	0	0	0	0	0
2	2	5	81	PM	treatment	702360	2235329	0.870564816	0	0	0	0	304110	305462	305212	309547	0	0	0	0	0	0	0	0	0	0	0	0	0	0	0	0	0	0	0	0	0	0	0	0	0	0	0	0	0	0	0	0	0
2	2	5	85	AM	treatment	736761	2230132	0.250648729	0	0	0	0	275308	275309	0	0	0	0	0	0	0	0	0	0	0	0	0	0	0	0	0	0	0	0	0	0	0	0	0	0	0	0	0	0	0	0	0	0	0
2	2	5	85	PM	treatment	736761	2230132	0.250648729	0	0	0	0	304110	304331	0	305049	0	0	0	0	0	0	0	0	0	0	0	0	0	0	0	0	0	0	0	0	0	0	0	0	0	0	0	0	0	0	0	0	0
2	2	5	96	AM	treatment	959433	2237072	0.269210523	0	0	0	0	275308	275309	0	275309	0	0	0	0	0	0	0	0	0	0	0	0	0	0	0	0	0	0	0	0	0	0	0	0	0	0	0	0	0	0	0	0	0
2	2	5	96	PM	treatment	959433	2237072	0.269210523	0	0	0	0	304110	0	304111	0	0	0	0	0	0	0	0	0	0	0	0	0	0	0	0	0	0	0	0	0	0	0	0	0	0	0	0	0	0	0	0	0	0
2	2	5	97	AM	treatment	966089	1368596	0.189616421	0	0	0	0	275308	275309	280549	279802	0	0	0	0	0	0	0	0	0	0	0	0	0	0	0	0	0	0	0	0	0	0	0	0	0	0	0	0	0	0	0	0	0
2	2	5	97	PM	treatment	966089	1368596	0.189616421	0	0	0	0	304110	304111	318077	304111	0	0	0	0	0	0	0	0	0	0	0	0	0	0	0	0	0	0	0	0	0	0	0	0	0	0	0	0	0	0	0	0	0
2	2	5	99	AM	treatment	1092475	2222093	0.868773862	0	0	0	0	275308	275309	279016	286223	0	0	0	0	0	0	0	0	0	0	0	0	0	0	0	0	0	0	0	0	0	0	0	0	0	0	0	0	0	0	0	0	0
2	2	5	99	PM	treatment	1092475	2222093	0.868773862	0	0	0	0	304110	320684	0	320924	0	0	0	0	0	0	0	0	0	0	0	0	0	0	0	0	0	0	0	0	0	0	0	0	0	0	0	0	0	0	0	0	0
2	2	5	100	AM	treatment	825097	2237823	0.983128968	0	0	0	0	275308	280091	279552	280115	0	0	0	0	0	0	0	0	0	0	0	0	0	0	0	0	0	0	0	0	0	0	0	0	0	0	0	0	0	0	0	0	0
2	2	5	100	PM	treatment	825097	2237823	0.983128968	0	0	0	0	304110	304273	0	0	0	0	0	0	0	0	0	0	0	0	0	0	0	0	0	0	0	0	0	0	0	0	0	0	0	0	0	0	0	0	0	0	0
2	2	5	102	AM	treatment	711878	2237823	0.019459885	1	18	1	0	275308	275309	277602	275309	280131	78	63	76	53	28	27	22	51	197	77	44	34	27	29	48	34	34	44	0	0	0	0	0	0	0	0	0	0	0	0	0	0
2	2	5	102	PM	treatment	711878	2237823	0.019459885	0	0	1	0	304110	304111	306882	304138	0	0	0	0	0	0	0	0	0	0	0	0	0	0	0	0	0	0	0	0	0	0	0	0	0	0	0	0	0	0	0	0	0
2	2	5	109	AM	treatment	1457105	2237823	0.221533749	0	0	0	0	275308	275309	276069	275309	0	0	0	0	0	0	0	0	0	0	0	0	0	0	0	0	0	0	0	0	0	0	0	0	0	0	0	0	0	0	0	0	0
2	2	5	109	PM	treatment	1457105	2237823	0.221533749	0	0	0	0	304110	304111	317372	304273	0	0	0	0	0	0	0	0	0	0	0	0	0	0	0	0	0	0	0	0	0	0	0	0	0	0	0	0	0	0	0	0	0
2	2	5	111	AM	treatment	1814149	2237823	0.019945198	0	0	0	0	275308	275309	0	275309	0	0	0	0	0	0	0	0	0	0	0	0	0	0	0	0	0	0	0	0	0	0	0	0	0	0	0	0	0	0	0	0	0
2	2	5	111	PM	treatment	1814149	2237823	0.019945198	0	0	0	0	304110	0	304111	0	0	0	0	0	0	0	0	0	0	0	0	0	0	0	0	0	0	0	0	0	0	0	0	0	0	0	0	0	0	0	0	0	0
2	2	5	113	AM	treatment	646170	2226179	0.988102537	0	0	0	0	275308	275870	275634	0	0	0	0	0	0	0	0	0	0	0	0	0	0	0	0	0	0	0	0	0	0	0	0	0	0	0	0	0	0	0	0	0	0
2	2	5	113	PM	treatment	646170	2226179	0.988102537	0	0	0	0	304110	304302	304374	321006	0	0	0	0	0	0	0	0	0	0	0	0	0	0	0	0	0	0	0	0	0	0	0	0	0	0	0	0	0	0	0	0	0
2	2	5	114	AM	treatment	68205	314521	0.879561452	0	0	0	0	275308	278214	0	0	0	0	0	0	0	0	0	0	0	0	0	0	0	0	0	0	0	0	0	0	0	0	0	0	0	0	0	0	0	0	0	0	0
2	2	5	114	PM	treatment	68205	314521	0.879561452	0	0	0	0	304110	0	304111	0	0	0	0	0	0	0	0	0	0	0	0	0	0	0	0	0	0	0	0	0	0	0	0	0	0	0	0	0	0	0	0	0	0
2	2	5	115	AM	treatment	521809	2237818	0.034819162	0	0	0	0	275308	275309	288597	275309	0	0	0	0	0	0	0	0	0	0	0	0	0	0	0	0	0	0	0	0	0	0	0	0	0	0	0	0	0	0	0	0	0
2	2	5	115	PM	treatment	521809	2237818	0.034819162	1	7	1	0	304110	304111	306963	304111	307675	50	42	40	97	58	48	180	0	0	0	0	0	0	0	0	0	0	0	0	0	0	0	0	0	0	0	0	0	0	0	0	0
2	2	5	117	AM	treatment	1400381	2237822	0.469069899	0	0	0	0	275308	0	275309	0	0	0	0	0	0	0	0	0	0	0	0	0	0	0	0	0	0	0	0	0	0	0	0	0	0	0	0	0	0	0	0	0	0
2	2	5	117	PM	treatment	1400381	2237822	0.469069899	0	0	0	0	304110	304111	0	304143	0	0	0	0	0	0	0	0	0	0	0	0	0	0	0	0	0	0	0	0	0	0	0	0	0	0	0	0	0	0	0	0	0
2	2	5	118	AM	treatment	1180068	2237823	0.791478042	0	0	0	0	275308	275606	275393	0	0	0	0	0	0	0	0	0	0	0	0	0	0	0	0	0	0	0	0	0	0	0	0	0	0	0	0	0	0	0	0	0	0
2	2	5	118	PM	treatment	1180068	2237823	0.791478042	0	0	0	0	304110	304466	304432	315520	0	0	0	0	0	0	0	0	0	0	0	0	0	0	0	0	0	0	0	0	0	0	0	0	0	0	0	0	0	0	0	0	0
2	2	5	120	AM	treatment	233997	555837	0.653966275	0	0	0	0	275308	277282	277366	0	0	0	0	0	0	0	0	0	0	0	0	0	0	0	0	0	0	0	0	0	0	0	0	0	0	0	0	0	0	0	0	0	0
2	2	5	120	PM	treatment	233997	555837	0.653966275	0	0	0	0	304110	304111	0	0	0	0	0	0	0	0	0	0	0	0	0	0	0	0	0	0	0	0	0	0	0	0	0	0	0	0	0	0	0	0	0	0	0
2	2	5	124	AM	treatment	389420	530079	0.637387505	0	0	0	0	275308	0	286961	0	0	0	0	0	0	0	0	0	0	0	0	0	0	0	0	0	0	0	0	0	0	0	0	0	0	0	0	0	0	0	0	0	0
2	2	5	124	PM	treatment	389420	530079	0.637387505	0	0	0	0	304110	304111	0	304111	0	0	0	0	0	0	0	0	0	0	0	0	0	0	0	0	0	0	0	0	0	0	0	0	0	0	0	0	0	0	0	0	0
2	2	5	126	AM	treatment	410832	2169210	0.91391612	0	0	0	0	275308	277852	275524	291157	0	0	0	0	0	0	0	0	0	0	0	0	0	0	0	0	0	0	0	0	0	0	0	0	0	0	0	0	0	0	0	0	0
2	2	5	126	PM	treatment	410832	2169210	0.91391612	0	0	0	0	304110	309632	305331	309718	0	0	0	0	0	0	0	0	0	0	0	0	0	0	0	0	0	0	0	0	0	0	0	0	0	0	0	0	0	0	0	0	0
2	2	5	127	AM	treatment	1153259	2237823	0.904439707	0	0	0	0	275308	276293	277485	289448	0	0	0	0	0	0	0	0	0	0	0	0	0	0	0	0	0	0	0	0	0	0	0	0	0	0	0	0	0	0	0	0	0
2	2	5	127	PM	treatment	1153259	2237823	0.904439707	0	0	0	0	304110	304932	313498	309178	0	0	0	0	0	0	0	0	0	0	0	0	0	0	0	0	0	0	0	0	0	0	0	0	0	0	0	0	0	0	0	0	0
2	2	5	135	AM	treatment	746735	2237823	0.072403871	0	0	0	0	275308	275309	277666	275309	0	0	0	0	0	0	0	0	0	0	0	0	0	0	0	0	0	0	0	0	0	0	0	0	0	0	0	0	0	0	0	0	0
2	2	5	135	PM	treatment	746735	2237823	0.072403871	0	0	0	0	304110	304111	311168	304384	0	0	0	0	0	0	0	0	0	0	0	0	0	0	0	0	0	0	0	0	0	0	0	0	0	0	0	0	0	0	0	0	0
2	2	5	137	AM	treatment	1116100	2191926	0.444197752	0	0	0	0	275308	275309	0	278658	0	0	0	0	0	0	0	0	0	0	0	0	0	0	0	0	0	0	0	0	0	0	0	0	0	0	0	0	0	0	0	0	0
2	2	5	137	PM	treatment	1116100	2191926	0.444197752	0	0	0	0	304110	0	304111	0	0	0	0	0	0	0	0	0	0	0	0	0	0	0	0	0	0	0	0	0	0	0	0	0	0	0	0	0	0	0	0	0	0
2	2	5	139	AM	treatment	263409	2237822	0.112969284	0	0	0	0	275308	275883	280678	283085	0	0	0	0	0	0	0	0	0	0	0	0	0	0	0	0	0	0	0	0	0	0	0	0	0	0	0	0	0	0	0	0	0
2	2	5	139	PM	treatment	263409	2237822	0.112969284	0	0	0	0	304110	304111	316072	304111	0	0	0	0	0	0	0	0	0	0	0	0	0	0	0	0	0	0	0	0	0	0	0	0	0	0	0	0	0	0	0	0	0
2	2	5	140	AM	treatment	736174	2237823	0.917390257	0	0	0	0	275308	277028	277082	279472	0	0	0	0	0	0	0	0	0	0	0	0	0	0	0	0	0	0	0	0	0	0	0	0	0	0	0	0	0	0	0	0	0
2	2	5	140	PM	treatment	736174	2237823	0.917390257	0	0	0	0	304110	0	315667	0	0	0	0	0	0	0	0	0	0	0	0	0	0	0	0	0	0	0	0	0	0	0	0	0	0	0	0	0	0	0	0	0	0
2	2	5	142	AM	treatment	383159	2225440	0.803183671	0	0	0	0	275308	275973	276249	0	0	0	0	0	0	0	0	0	0	0	0	0	0	0	0	0	0	0	0	0	0	0	0	0	0	0	0	0	0	0	0	0	0
2	2	5	142	PM	treatment	383159	2225440	0.803183671	0	0	0	0	304110	316895	304606	316915	0	0	0	0	0	0	0	0	0	0	0	0	0	0	0	0	0	0	0	0	0	0	0	0	0	0	0	0	0	0	0	0	0
2	2	5	144	AM	treatment	1082587	2237823	0.053301274	0	0	0	0	275308	275309	0	275309	0	0	0	0	0	0	0	0	0	0	0	0	0	0	0	0	0	0	0	0	0	0	0	0	0	0	0	0	0	0	0	0	0
2	2	5	144	PM	treatment	1082587	2237823	0.053301274	0	0	0	0	304110	0	304111	0	0	0	0	0	0	0	0	0	0	0	0	0	0	0	0	0	0	0	0	0	0	0	0	0	0	0	0	0	0	0	0	0	0
2	2	5	148	AM	treatment	781108	1203303	0.708751165	0	0	0	0	275308	275309	275969	281803	0	0	0	0	0	0	0	0	0	0	0	0	0	0	0	0	0	0	0	0	0	0	0	0	0	0	0	0	0	0	0	0	0
2	2	5	148	PM	treatment	781108	1203303	0.708751165	0	0	0	0	304110	304111	313357	319659	0	0	0	0	0	0	0	0	0	0	0	0	0	0	0	0	0	0	0	0	0	0	0	0	0	0	0	0	0	0	0	0	0
2	2	5	153	AM	treatment	655428	2237822	0.362716604	1	15	1	0	275308	275309	275856	275570	278094	85	46	70	34	54	45	36	40	40	48	41	50	45	160	41	0	0	0	0	0	0	0	0	0	0	0	0	0	0	0	0	0
2	2	5	153	PM	treatment	655428	2237822	0.362716604	0	0	1	0	304110	304111	305067	304599	0	0	0	0	0	0	0	0	0	0	0	0	0	0	0	0	0	0	0	0	0	0	0	0	0	0	0	0	0	0	0	0	0
2	2	5	156	AM	treatment	92338	317446	0.858224916	0	0	0	0	NA	NA	NA	NA	NA	0	0	0	0	0	0	0	0	0	0	0	0	0	0	0	0	0	0	0	0	0	0	0	0	0	0	0	0	0	0	0	0
2	2	5	156	PM	treatment	92338	317446	0.858224916	0	0	0	0	304110	0	316621	0	0	0	0	0	0	0	0	0	0	0	0	0	0	0	0	0	0	0	0	0	0	0	0	0	0	0	0	0	0	0	0	0	0
2	2	5	158	AM	treatment	295546	2237801	0.008654981	0	0	0	0	275308	275309	279925	275309	0	0	0	0	0	0	0	0	0	0	0	0	0	0	0	0	0	0	0	0	0	0	0	0	0	0	0	0	0	0	0	0	0
2	2	5	158	PM	treatment	295546	2237801	0.008654981	0	0	0	0	304110	304111	304704	304111	0	0	0	0	0	0	0	0	0	0	0	0	0	0	0	0	0	0	0	0	0	0	0	0	0	0	0	0	0	0	0	0	0
2	2	5	159	AM	treatment	702298	2237823	0.008645048	1	1	1	0	275308	275309	280658	275609	281674	39	0	0	0	0	0	0	0	0	0	0	0	0	0	0	0	0	0	0	0	0	0	0	0	0	0	0	0	0	0	0	0
2	2	5	159	PM	treatment	702298	2237823	0.008645048	0	0	1	0	304110	304111	318817	304111	0	0	0	0	0	0	0	0	0	0	0	0	0	0	0	0	0	0	0	0	0	0	0	0	0	0	0	0	0	0	0	0	0
2	2	5	161	AM	treatment	138372	438045	0.861339482	0	0	0	0	275308	277527	277320	277539	0	0	0	0	0	0	0	0	0	0	0	0	0	0	0	0	0	0	0	0	0	0	0	0	0	0	0	0	0	0	0	0	0
2	2	5	161	PM	treatment	138372	438045	0.861339482	0	0	0	0	304110	304114	304908	305127	0	0	0	0	0	0	0	0	0	0	0	0	0	0	0	0	0	0	0	0	0	0	0	0	0	0	0	0	0	0	0	0	0
2	2	5	170	AM	treatment	843962	2237823	0.069587684	0	0	0	0	275308	275309	282080	275309	0	0	0	0	0	0	0	0	0	0	0	0	0	0	0	0	0	0	0	0	0	0	0	0	0	0	0	0	0	0	0	0	0
2	2	5	170	PM	treatment	843962	2237823	0.069587684	0	0	0	0	304110	304111	0	304111	0	0	0	0	0	0	0	0	0	0	0	0	0	0	0	0	0	0	0	0	0	0	0	0	0	0	0	0	0	0	0	0	0
2	2	5	173	AM	treatment	1007161	2237586	0.072797495	0	0	0	0	275308	275435	275770	0	0	0	0	0	0	0	0	0	0	0	0	0	0	0	0	0	0	0	0	0	0	0	0	0	0	0	0	0	0	0	0	0	0
2	2	5	173	PM	treatment	1007161	2237586	0.072797495	0	0	0	0	304110	304211	318393	304211	0	0	0	0	0	0	0	0	0	0	0	0	0	0	0	0	0	0	0	0	0	0	0	0	0	0	0	0	0	0	0	0	0
2	2	5	174	AM	treatment	124679	473509	0.915673201	0	0	0	0	275308	275645	275697	280220	0	0	0	0	0	0	0	0	0	0	0	0	0	0	0	0	0	0	0	0	0	0	0	0	0	0	0	0	0	0	0	0	0
2	2	5	174	PM	treatment	124679	473509	0.915673201	0	0	0	0	304110	307667	306269	307667	0	0	0	0	0	0	0	0	0	0	0	0	0	0	0	0	0	0	0	0	0	0	0	0	0	0	0	0	0	0	0	0	0
2	2	5	175	AM	treatment	1410774	2237823	0.75429829	0	0	0	0	275308	277525	275736	277575	0	0	0	0	0	0	0	0	0	0	0	0	0	0	0	0	0	0	0	0	0	0	0	0	0	0	0	0	0	0	0	0	0
2	2	5	175	PM	treatment	1410774	2237823	0.75429829	0	0	0	0	304110	304111	304563	0	0	0	0	0	0	0	0	0	0	0	0	0	0	0	0	0	0	0	0	0	0	0	0	0	0	0	0	0	0	0	0	0	0
2	2	5	176	AM	treatment	547123	2237648	0.542059194	0	0	1	1	NA	NA	NA	NA	NA	0	0	0	0	0	0	0	0	0	0	0	0	0	0	0	0	0	0	0	0	0	0	0	0	0	0	0	0	0	0	0	0
2	2	5	176	PM	treatment	547123	2237648	0.542059194	0	0	1	0	304110	0	0	0	0	0	0	0	0	0	0	0	0	0	0	0	0	0	0	0	0	0	0	0	0	0	0	0	0	0	0	0	0	0	0	0	0
2	2	5	178	AM	treatment	238286	854609	0.983899318	0	0	0	0	275308	277088	281986	282098	0	0	0	0	0	0	0	0	0	0	0	0	0	0	0	0	0	0	0	0	0	0	0	0	0	0	0	0	0	0	0	0	0
2	2	5	178	PM	treatment	238286	854609	0.983899318	0	0	0	0	304110	304111	0	0	0	0	0	0	0	0	0	0	0	0	0	0	0	0	0	0	0	0	0	0	0	0	0	0	0	0	0	0	0	0	0	0	0
2	2	5	186	AM	treatment	757120	1668878	0.899888463	0	0	0	0	275308	276703	276750	281893	0	0	0	0	0	0	0	0	0	0	0	0	0	0	0	0	0	0	0	0	0	0	0	0	0	0	0	0	0	0	0	0	0
2	2	5	186	PM	treatment	757120	1668878	0.899888463	0	0	0	0	304110	305251	305272	305468	0	0	0	0	0	0	0	0	0	0	0	0	0	0	0	0	0	0	0	0	0	0	0	0	0	0	0	0	0	0	0	0	0
2	2	5	190	AM	treatment	1022616	2237823	0.797566212	0	0	0	0	275308	275391	275838	281166	0	0	0	0	0	0	0	0	0	0	0	0	0	0	0	0	0	0	0	0	0	0	0	0	0	0	0	0	0	0	0	0	0
2	2	5	190	PM	treatment	1022616	2237823	0.797566212	0	0	0	0	304110	309769	309885	320102	0	0	0	0	0	0	0	0	0	0	0	0	0	0	0	0	0	0	0	0	0	0	0	0	0	0	0	0	0	0	0	0	0
2	2	5	191	AM	treatment	1246738	2237823	0.73576205	0	0	0	0	275308	275309	275828	0	0	0	0	0	0	0	0	0	0	0	0	0	0	0	0	0	0	0	0	0	0	0	0	0	0	0	0	0	0	0	0	0	0
2	2	5	191	PM	treatment	1246738	2237823	0.73576205	0	0	0	0	304110	304111	304841	309251	0	0	0	0	0	0	0	0	0	0	0	0	0	0	0	0	0	0	0	0	0	0	0	0	0	0	0	0	0	0	0	0	0
2	2	5	192	AM	treatment	118782	307447	0.849665381	0	0	0	0	275308	275344	0	0	0	0	0	0	0	0	0	0	0	0	0	0	0	0	0	0	0	0	0	0	0	0	0	0	0	0	0	0	0	0	0	0	0
2	2	5	192	PM	treatment	118782	307447	0.849665381	0	0	0	0	304110	0	307060	0	0	0	0	0	0	0	0	0	0	0	0	0	0	0	0	0	0	0	0	0	0	0	0	0	0	0	0	0	0	0	0	0	0
2	2	5	194	AM	treatment	588711	2237823	0.897042048	0	0	0	0	275308	282534	0	282546	0	0	0	0	0	0	0	0	0	0	0	0	0	0	0	0	0	0	0	0	0	0	0	0	0	0	0	0	0	0	0	0	0
2	2	5	194	PM	treatment	588711	2237823	0.897042048	0	0	0	0	304110	321539	308646	321544	0	0	0	0	0	0	0	0	0	0	0	0	0	0	0	0	0	0	0	0	0	0	0	0	0	0	0	0	0	0	0	0	0
2	2	5	195	AM	treatment	492902	2237823	0.72987105	1	4	1	0	275308	275309	279578	278825	281385	64	71	55	105	0	0	0	0	0	0	0	0	0	0	0	0	0	0	0	0	0	0	0	0	0	0	0	0	0	0	0	0
2	2	5	195	PM	treatment	492902	2237823	0.72987105	0	0	1	0	304110	309890	306390	309930	0	0	0	0	0	0	0	0	0	0	0	0	0	0	0	0	0	0	0	0	0	0	0	0	0	0	0	0	0	0	0	0	0
2	2	5	198	AM	treatment	635581	2237823	0.841327767	0	0	0	0	275308	283095	277283	283162	0	0	0	0	0	0	0	0	0	0	0	0	0	0	0	0	0	0	0	0	0	0	0	0	0	0	0	0	0	0	0	0	0
2	2	5	198	PM	treatment	635581	2237823	0.841327767	0	0	0	0	304110	307683	307725	0	0	0	0	0	0	0	0	0	0	0	0	0	0	0	0	0	0	0	0	0	0	0	0	0	0	0	0	0	0	0	0	0	0
2	2	5	202	AM	treatment	896923	2237823	0.931198701	0	0	0	0	275308	288156	287525	288356	0	0	0	0	0	0	0	0	0	0	0	0	0	0	0	0	0	0	0	0	0	0	0	0	0	0	0	0	0	0	0	0	0
2	2	5	202	PM	treatment	896923	2237823	0.931198701	0	0	0	0	NA	NA	NA	NA	NA	0	0	0	0	0	0	0	0	0	0	0	0	0	0	0	0	0	0	0	0	0	0	0	0	0	0	0	0	0	0	0	0
2	2	5	206	AM	treatment	471158	2237816	0.956879345	0	0	0	0	275308	280160	275597	280173	0	0	0	0	0	0	0	0	0	0	0	0	0	0	0	0	0	0	0	0	0	0	0	0	0	0	0	0	0	0	0	0	0
2	2	5	206	PM	treatment	471158	2237816	0.956879345	0	0	0	0	304110	308448	304522	308572	0	0	0	0	0	0	0	0	0	0	0	0	0	0	0	0	0	0	0	0	0	0	0	0	0	0	0	0	0	0	0	0	0
2	2	5	207	AM	treatment	561069	2237823	0.105357939	1	4	1	0	275308	275309	279853	275456	280673	69	35	42	41	0	0	0	0	0	0	0	0	0	0	0	0	0	0	0	0	0	0	0	0	0	0	0	0	0	0	0	0
2	2	5	207	PM	treatment	561069	2237823	0.105357939	0	0	1	0	304110	304111	304275	313639	0	0	0	0	0	0	0	0	0	0	0	0	0	0	0	0	0	0	0	0	0	0	0	0	0	0	0	0	0	0	0	0	0
2	2	5	209	AM	treatment	862171	2237823	0.179871388	0	0	0	0	275308	275309	277745	275458	0	0	0	0	0	0	0	0	0	0	0	0	0	0	0	0	0	0	0	0	0	0	0	0	0	0	0	0	0	0	0	0	0
2	2	5	209	PM	treatment	862171	2237823	0.179871388	0	0	0	0	304110	304111	317126	304111	0	0	0	0	0	0	0	0	0	0	0	0	0	0	0	0	0	0	0	0	0	0	0	0	0	0	0	0	0	0	0	0	0
2	2	5	210	AM	treatment	284270	854504	0.99940011	0	0	0	0	275308	0	291658	0	0	0	0	0	0	0	0	0	0	0	0	0	0	0	0	0	0	0	0	0	0	0	0	0	0	0	0	0	0	0	0	0	0
2	2	5	210	PM	treatment	284270	854504	0.99940011	0	0	0	0	304110	0	315167	0	0	0	0	0	0	0	0	0	0	0	0	0	0	0	0	0	0	0	0	0	0	0	0	0	0	0	0	0	0	0	0	0	0
2	2	5	212	AM	treatment	488868	2235167	0.651859902	1	7	2	0	275308	276024	275563	276055	278240	78	73	34	182	23	24	37	0	0	0	0	0	0	0	0	0	0	0	0	0	0	0	0	0	0	0	0	0	0	0	0	0
2	2	5	212	PM	treatment	488868	2235167	0.651859902	0	0	2	1	304110	312970	306983	313031	0	0	0	0	0	0	0	0	0	0	0	0	0	0	0	0	0	0	0	0	0	0	0	0	0	0	0	0	0	0	0	0	0
2	2	5	215	AM	treatment	1299315	2237823	0.132645707	0	0	0	0	275308	275309	276341	275786	0	0	0	0	0	0	0	0	0	0	0	0	0	0	0	0	0	0	0	0	0	0	0	0	0	0	0	0	0	0	0	0	0
2	2	5	215	PM	treatment	1299315	2237823	0.132645707	0	0	0	0	304110	304111	316253	304963	0	0	0	0	0	0	0	0	0	0	0	0	0	0	0	0	0	0	0	0	0	0	0	0	0	0	0	0	0	0	0	0	0
2	2	5	217	AM	treatment	674352	2237823	0.325588799	0	0	0	0	275308	275309	275776	277669	0	0	0	0	0	0	0	0	0	0	0	0	0	0	0	0	0	0	0	0	0	0	0	0	0	0	0	0	0	0	0	0	0
2	2	5	217	PM	treatment	674352	2237823	0.325588799	0	0	0	0	304110	308024	304111	309652	0	0	0	0	0	0	0	0	0	0	0	0	0	0	0	0	0	0	0	0	0	0	0	0	0	0	0	0	0	0	0	0	0
2	2	5	218	AM	treatment	655435	2237823	0.082766293	0	0	0	0	275308	275309	276062	275309	0	0	0	0	0	0	0	0	0	0	0	0	0	0	0	0	0	0	0	0	0	0	0	0	0	0	0	0	0	0	0	0	0
2	2	5	218	PM	treatment	655435	2237823	0.082766293	1	1	1	0	304110	306631	304111	306721	308462	77	0	0	0	0	0	0	0	0	0	0	0	0	0	0	0	0	0	0	0	0	0	0	0	0	0	0	0	0	0	0	0
2	2	5	219	AM	treatment	546391	2237822	0.885111421	0	0	0	0	275308	277608	276786	277728	0	0	0	0	0	0	0	0	0	0	0	0	0	0	0	0	0	0	0	0	0	0	0	0	0	0	0	0	0	0	0	0	0
2	2	5	219	PM	treatment	546391	2237822	0.885111421	0	0	0	0	304110	304123	307290	308063	0	0	0	0	0	0	0	0	0	0	0	0	0	0	0	0	0	0	0	0	0	0	0	0	0	0	0	0	0	0	0	0	0
2	2	5	220	AM	treatment	513804	2236699	0.887518422	0	0	0	0	275308	275345	275586	280902	0	0	0	0	0	0	0	0	0	0	0	0	0	0	0	0	0	0	0	0	0	0	0	0	0	0	0	0	0	0	0	0	0
2	2	5	220	PM	treatment	513804	2236699	0.887518422	0	0	0	0	304110	304111	308445	313624	0	0	0	0	0	0	0	0	0	0	0	0	0	0	0	0	0	0	0	0	0	0	0	0	0	0	0	0	0	0	0	0	0
2	2	5	221	AM	treatment	1718912	2237823	0.073908007	0	0	0	0	275308	275309	0	275309	0	0	0	0	0	0	0	0	0	0	0	0	0	0	0	0	0	0	0	0	0	0	0	0	0	0	0	0	0	0	0	0	0
2	2	5	221	PM	treatment	1718912	2237823	0.073908007	0	0	0	0	304110	0	304111	0	0	0	0	0	0	0	0	0	0	0	0	0	0	0	0	0	0	0	0	0	0	0	0	0	0	0	0	0	0	0	0	0	0
2	2	5	226	AM	treatment	1404411	2237823	0.661523491	0	0	0	0	275308	275309	278289	0	0	0	0	0	0	0	0	0	0	0	0	0	0	0	0	0	0	0	0	0	0	0	0	0	0	0	0	0	0	0	0	0	0
2	2	5	226	PM	treatment	1404411	2237823	0.661523491	0	0	0	0	304110	304111	306096	320186	0	0	0	0	0	0	0	0	0	0	0	0	0	0	0	0	0	0	0	0	0	0	0	0	0	0	0	0	0	0	0	0	0
2	2	5	227	AM	treatment	1034310	2237815	0.753340273	0	0	0	0	275308	275309	279848	275977	0	0	0	0	0	0	0	0	0	0	0	0	0	0	0	0	0	0	0	0	0	0	0	0	0	0	0	0	0	0	0	0	0
2	2	5	227	PM	treatment	1034310	2237815	0.753340273	0	0	0	0	304110	308379	317855	317797	0	0	0	0	0	0	0	0	0	0	0	0	0	0	0	0	0	0	0	0	0	0	0	0	0	0	0	0	0	0	0	0	0
2	2	5	229	AM	treatment	1741324	2237817	0.025881644	0	0	0	0	275308	275309	276454	275309	0	0	0	0	0	0	0	0	0	0	0	0	0	0	0	0	0	0	0	0	0	0	0	0	0	0	0	0	0	0	0	0	0
2	2	5	229	PM	treatment	1741324	2237817	0.025881644	0	0	0	0	304110	304111	306241	304111	0	0	0	0	0	0	0	0	0	0	0	0	0	0	0	0	0	0	0	0	0	0	0	0	0	0	0	0	0	0	0	0	0
2	2	5	237	AM	treatment	1001289	2234854	0.923036248	0	0	0	0	275308	275491	276198	0	0	0	0	0	0	0	0	0	0	0	0	0	0	0	0	0	0	0	0	0	0	0	0	0	0	0	0	0	0	0	0	0	0
2	2	5	237	PM	treatment	1001289	2234854	0.923036248	0	0	0	0	304110	304511	304401	313684	0	0	0	0	0	0	0	0	0	0	0	0	0	0	0	0	0	0	0	0	0	0	0	0	0	0	0	0	0	0	0	0	0
2	2	5	238	AM	treatment	583691	2237823	0.045844528	1	13	1	0	275308	275309	281016	282142	281620	138	75	56	31	43	55	46	409	191	116	85	42	43	0	0	0	0	0	0	0	0	0	0	0	0	0	0	0	0	0	0	0
2	2	5	238	PM	treatment	583691	2237823	0.045844528	1	9	2	0	304110	304111	309168	304234	313784	82	49	66	97	112	65	53	93	63	0	0	0	0	0	0	0	0	0	0	0	0	0	0	0	0	0	0	0	0	0	0	0
2	2	5	242	AM	treatment	694909	1538103	0.811916901	0	0	0	0	275308	283721	0	283859	0	0	0	0	0	0	0	0	0	0	0	0	0	0	0	0	0	0	0	0	0	0	0	0	0	0	0	0	0	0	0	0	0
2	2	5	242	PM	treatment	694909	1538103	0.811916901	0	0	0	0	304110	0	0	0	0	0	0	0	0	0	0	0	0	0	0	0	0	0	0	0	0	0	0	0	0	0	0	0	0	0	0	0	0	0	0	0	0
2	2	5	244	AM	treatment	227749	480600	0.984787491	0	0	0	0	275308	288078	0	288154	0	0	0	0	0	0	0	0	0	0	0	0	0	0	0	0	0	0	0	0	0	0	0	0	0	0	0	0	0	0	0	0	0
2	2	5	244	PM	treatment	227749	480600	0.984787491	0	0	0	0	304110	308332	305590	308349	0	0	0	0	0	0	0	0	0	0	0	0	0	0	0	0	0	0	0	0	0	0	0	0	0	0	0	0	0	0	0	0	0
2	2	5	245	AM	treatment	1237951	2235336	0.390915744	0	0	0	0	275308	275309	278532	0	0	0	0	0	0	0	0	0	0	0	0	0	0	0	0	0	0	0	0	0	0	0	0	0	0	0	0	0	0	0	0	0	0
2	2	5	245	PM	treatment	1237951	2235336	0.390915744	0	0	0	0	304110	0	304111	0	0	0	0	0	0	0	0	0	0	0	0	0	0	0	0	0	0	0	0	0	0	0	0	0	0	0	0	0	0	0	0	0	0
2	2	5	250	AM	treatment	1252380	1951666	0.6023831	0	0	0	0	275308	279631	275309	279851	0	0	0	0	0	0	0	0	0	0	0	0	0	0	0	0	0	0	0	0	0	0	0	0	0	0	0	0	0	0	0	0	0
2	2	5	250	PM	treatment	1252380	1951666	0.6023831	0	0	0	0	304110	304111	310724	0	0	0	0	0	0	0	0	0	0	0	0	0	0	0	0	0	0	0	0	0	0	0	0	0	0	0	0	0	0	0	0	0	0
2	2	5	251	AM	treatment	122345	272506	0.904940288	0	0	0	0	NA	NA	NA	NA	NA	0	0	0	0	0	0	0	0	0	0	0	0	0	0	0	0	0	0	0	0	0	0	0	0	0	0	0	0	0	0	0	0
2	2	5	251	PM	treatment	122345	272506	0.904940288	0	0	0	0	NA	NA	NA	NA	NA	0	0	0	0	0	0	0	0	0	0	0	0	0	0	0	0	0	0	0	0	0	0	0	0	0	0	0	0	0	0	0	0
2	2	5	255	AM	treatment	665599	2237823	0.913735428	0	0	0	0	275308	275309	276598	284366	0	0	0	0	0	0	0	0	0	0	0	0	0	0	0	0	0	0	0	0	0	0	0	0	0	0	0	0	0	0	0	0	0
2	2	5	255	PM	treatment	665599	2237823	0.913735428	0	0	0	0	304110	304111	304791	0	0	0	0	0	0	0	0	0	0	0	0	0	0	0	0	0	0	0	0	0	0	0	0	0	0	0	0	0	0	0	0	0	0
2	2	5	256	AM	treatment	1121162	2237796	0.095168728	0	0	0	0	275308	275309	282586	275309	0	0	0	0	0	0	0	0	0	0	0	0	0	0	0	0	0	0	0	0	0	0	0	0	0	0	0	0	0	0	0	0	0
2	2	5	256	PM	treatment	1121162	2237796	0.095168728	0	0	0	0	304110	304111	305215	304111	0	0	0	0	0	0	0	0	0	0	0	0	0	0	0	0	0	0	0	0	0	0	0	0	0	0	0	0	0	0	0	0	0
2	2	5	257	AM	treatment	609466	2237823	0.202086034	1	8	1	0	275308	275309	276446	275309	276995	60	122	36	35	64	26	64	62	0	0	0	0	0	0	0	0	0	0	0	0	0	0	0	0	0	0	0	0	0	0	0	0
2	2	5	257	PM	treatment	609466	2237823	0.202086034	0	0	1	0	304110	304111	305494	304436	0	0	0	0	0	0	0	0	0	0	0	0	0	0	0	0	0	0	0	0	0	0	0	0	0	0	0	0	0	0	0	0	0
2	2	5	261	AM	treatment	586730	1869435	0.02555725	0	0	0	0	275308	275309	281558	275309	0	0	0	0	0	0	0	0	0	0	0	0	0	0	0	0	0	0	0	0	0	0	0	0	0	0	0	0	0	0	0	0	0
2	2	5	261	PM	treatment	586730	1869435	0.02555725	0	0	0	0	304110	304218	313501	304218	0	0	0	0	0	0	0	0	0	0	0	0	0	0	0	0	0	0	0	0	0	0	0	0	0	0	0	0	0	0	0	0	0
2	2	5	262	AM	treatment	1213706	2237823	0.057642943	0	0	0	0	275308	275513	277838	0	0	0	0	0	0	0	0	0	0	0	0	0	0	0	0	0	0	0	0	0	0	0	0	0	0	0	0	0	0	0	0	0	0
2	2	5	262	PM	treatment	1213706	2237823	0.057642943	0	0	0	0	304110	304111	315977	304252	0	0	0	0	0	0	0	0	0	0	0	0	0	0	0	0	0	0	0	0	0	0	0	0	0	0	0	0	0	0	0	0	0
2	2	5	263	AM	treatment	592658	2237823	0.829248069	0	0	0	0	275308	275309	276131	282387	0	0	0	0	0	0	0	0	0	0	0	0	0	0	0	0	0	0	0	0	0	0	0	0	0	0	0	0	0	0	0	0	0
2	2	5	263	PM	treatment	592658	2237823	0.829248069	0	0	0	0	304110	305180	307496	316464	0	0	0	0	0	0	0	0	0	0	0	0	0	0	0	0	0	0	0	0	0	0	0	0	0	0	0	0	0	0	0	0	0
2	2	5	264	AM	treatment	1213398	2237823	0.885110878	0	0	0	0	275308	275406	275555	279561	0	0	0	0	0	0	0	0	0	0	0	0	0	0	0	0	0	0	0	0	0	0	0	0	0	0	0	0	0	0	0	0	0
2	2	5	264	PM	treatment	1213398	2237823	0.885110878	0	0	0	0	304110	304111	305454	311895	0	0	0	0	0	0	0	0	0	0	0	0	0	0	0	0	0	0	0	0	0	0	0	0	0	0	0	0	0	0	0	0	0
2	2	5	265	AM	treatment	648184	2237809	0.986631973	0	0	0	0	275308	284576	283995	284595	0	0	0	0	0	0	0	0	0	0	0	0	0	0	0	0	0	0	0	0	0	0	0	0	0	0	0	0	0	0	0	0	0
2	2	5	265	PM	treatment	648184	2237809	0.986631973	0	0	0	0	304110	304111	320846	317373	0	0	0	0	0	0	0	0	0	0	0	0	0	0	0	0	0	0	0	0	0	0	0	0	0	0	0	0	0	0	0	0	0
2	2	5	268	AM	treatment	481118	2237823	0.878607417	0	0	0	0	275308	277053	277328	282455	0	0	0	0	0	0	0	0	0	0	0	0	0	0	0	0	0	0	0	0	0	0	0	0	0	0	0	0	0	0	0	0	0
2	2	5	268	PM	treatment	481118	2237823	0.878607417	0	0	0	0	304110	309105	304111	0	0	0	0	0	0	0	0	0	0	0	0	0	0	0	0	0	0	0	0	0	0	0	0	0	0	0	0	0	0	0	0	0	0
2	2	5	278	AM	treatment	144659	505805	0.947095818	0	0	0	0	275308	276639	276677	278444	0	0	0	0	0	0	0	0	0	0	0	0	0	0	0	0	0	0	0	0	0	0	0	0	0	0	0	0	0	0	0	0	0
2	2	5	278	PM	treatment	144659	505805	0.947095818	0	0	0	0	304110	305257	304201	305304	0	0	0	0	0	0	0	0	0	0	0	0	0	0	0	0	0	0	0	0	0	0	0	0	0	0	0	0	0	0	0	0	0
2	2	5	289	AM	treatment	1915944	2237823	0.046695936	0	0	0	0	275308	275309	280359	275309	0	0	0	0	0	0	0	0	0	0	0	0	0	0	0	0	0	0	0	0	0	0	0	0	0	0	0	0	0	0	0	0	0
2	2	5	289	PM	treatment	1915944	2237823	0.046695936	0	0	0	0	304110	304111	316186	304111	0	0	0	0	0	0	0	0	0	0	0	0	0	0	0	0	0	0	0	0	0	0	0	0	0	0	0	0	0	0	0	0	0
2	2	5	296	AM	treatment	1000144	2181397	0.014531286	0	0	0	0	275308	275309	282041	275309	0	0	0	0	0	0	0	0	0	0	0	0	0	0	0	0	0	0	0	0	0	0	0	0	0	0	0	0	0	0	0	0	0
2	2	5	296	PM	treatment	1000144	2181397	0.014531286	0	0	0	0	304110	304111	317353	304111	0	0	0	0	0	0	0	0	0	0	0	0	0	0	0	0	0	0	0	0	0	0	0	0	0	0	0	0	0	0	0	0	0
2	2	5	298	AM	treatment	696318	2237823	0.88066754	0	0	0	0	275308	278455	275648	290369	0	0	0	0	0	0	0	0	0	0	0	0	0	0	0	0	0	0	0	0	0	0	0	0	0	0	0	0	0	0	0	0	0
2	2	5	298	PM	treatment	696318	2237823	0.88066754	0	0	0	0	304110	305906	308552	310077	0	0	0	0	0	0	0	0	0	0	0	0	0	0	0	0	0	0	0	0	0	0	0	0	0	0	0	0	0	0	0	0	0
2	2	5	301	AM	treatment	417597	2218755	0.81975444	0	0	0	0	275308	277931	280791	277936	0	0	0	0	0	0	0	0	0	0	0	0	0	0	0	0	0	0	0	0	0	0	0	0	0	0	0	0	0	0	0	0	0
2	2	5	301	PM	treatment	417597	2218755	0.81975444	0	0	0	0	304110	304111	0	305640	0	0	0	0	0	0	0	0	0	0	0	0	0	0	0	0	0	0	0	0	0	0	0	0	0	0	0	0	0	0	0	0	0
2	2	5	305	AM	treatment	882695	2237823	0.822357374	0	0	0	0	275308	282909	277273	282969	0	0	0	0	0	0	0	0	0	0	0	0	0	0	0	0	0	0	0	0	0	0	0	0	0	0	0	0	0	0	0	0	0
2	2	5	305	PM	treatment	882695	2237823	0.822357374	0	0	0	0	304110	304111	306099	304111	0	0	0	0	0	0	0	0	0	0	0	0	0	0	0	0	0	0	0	0	0	0	0	0	0	0	0	0	0	0	0	0	0
2	2	5	308	AM	treatment	396970	2236878	0.927297547	0	0	0	0	275308	280011	275698	280397	0	0	0	0	0	0	0	0	0	0	0	0	0	0	0	0	0	0	0	0	0	0	0	0	0	0	0	0	0	0	0	0	0
2	2	5	308	PM	treatment	396970	2236878	0.927297547	0	0	0	0	304110	309665	304140	309682	0	0	0	0	0	0	0	0	0	0	0	0	0	0	0	0	0	0	0	0	0	0	0	0	0	0	0	0	0	0	0	0	0
2	2	5	313	AM	treatment	1405654	2237806	0.090643504	0	0	0	0	275308	275309	277629	275314	0	0	0	0	0	0	0	0	0	0	0	0	0	0	0	0	0	0	0	0	0	0	0	0	0	0	0	0	0	0	0	0	0
2	2	5	313	PM	treatment	1405654	2237806	0.090643504	0	0	0	0	304110	304111	315163	304111	0	0	0	0	0	0	0	0	0	0	0	0	0	0	0	0	0	0	0	0	0	0	0	0	0	0	0	0	0	0	0	0	0
2	2	5	320	AM	treatment	815791	2237823	0.822159329	0	0	0	0	275308	275309	278927	275805	0	0	0	0	0	0	0	0	0	0	0	0	0	0	0	0	0	0	0	0	0	0	0	0	0	0	0	0	0	0	0	0	0
2	2	5	320	PM	treatment	815791	2237823	0.822159329	0	0	0	0	304110	304111	304720	308203	0	0	0	0	0	0	0	0	0	0	0	0	0	0	0	0	0	0	0	0	0	0	0	0	0	0	0	0	0	0	0	0	0
2	2	5	324	AM	treatment	1845862	2237823	0.229868886	0	0	0	0	275308	275309	276450	275562	0	0	0	0	0	0	0	0	0	0	0	0	0	0	0	0	0	0	0	0	0	0	0	0	0	0	0	0	0	0	0	0	0
2	2	5	324	PM	treatment	1845862	2237823	0.229868886	0	0	0	0	304110	304111	316403	304114	0	0	0	0	0	0	0	0	0	0	0	0	0	0	0	0	0	0	0	0	0	0	0	0	0	0	0	0	0	0	0	0	0
2	2	5	326	AM	treatment	478203	2237823	0.008740374	0	0	1	0	275308	289060	0	0	0	0	0	0	0	0	0	0	0	0	0	0	0	0	0	0	0	0	0	0	0	0	0	0	0	0	0	0	0	0	0	0	0
2	2	5	326	PM	treatment	478203	2237823	0.008740374	0	0	1	1	304110	0	0	0	0	0	0	0	0	0	0	0	0	0	0	0	0	0	0	0	0	0	0	0	0	0	0	0	0	0	0	0	0	0	0	0	0
2	2	5	329	AM	treatment	983809	2237823	0.169476191	0	0	0	0	275308	275309	0	275777	0	0	0	0	0	0	0	0	0	0	0	0	0	0	0	0	0	0	0	0	0	0	0	0	0	0	0	0	0	0	0	0	0
2	2	5	329	PM	treatment	983809	2237823	0.169476191	0	0	0	0	304110	308394	304111	308630	0	0	0	0	0	0	0	0	0	0	0	0	0	0	0	0	0	0	0	0	0	0	0	0	0	0	0	0	0	0	0	0	0
2	2	5	331	AM	treatment	188173	510302	0.964000085	0	0	0	0	NA	NA	NA	NA	NA	0	0	0	0	0	0	0	0	0	0	0	0	0	0	0	0	0	0	0	0	0	0	0	0	0	0	0	0	0	0	0	0
2	2	5	331	PM	treatment	188173	510302	0.964000085	0	0	0	0	304110	309924	310276	310404	0	0	0	0	0	0	0	0	0	0	0	0	0	0	0	0	0	0	0	0	0	0	0	0	0	0	0	0	0	0	0	0	0
2	2	5	342	AM	treatment	865048	2237822	0.730181841	0	0	0	0	275308	275443	281050	0	0	0	0	0	0	0	0	0	0	0	0	0	0	0	0	0	0	0	0	0	0	0	0	0	0	0	0	0	0	0	0	0	0
2	2	5	342	PM	treatment	865048	2237822	0.730181841	0	0	0	0	304110	304111	0	312042	0	0	0	0	0	0	0	0	0	0	0	0	0	0	0	0	0	0	0	0	0	0	0	0	0	0	0	0	0	0	0	0	0
2	2	5	347	AM	treatment	695423	2237823	0.054375203	1	6	1	0	275308	275309	283637	275595	284991	55	43	45	56	107	41	0	0	0	0	0	0	0	0	0	0	0	0	0	0	0	0	0	0	0	0	0	0	0	0	0	0
2	2	5	347	PM	treatment	695423	2237823	0.054375203	0	0	1	0	304110	304111	313893	304111	0	0	0	0	0	0	0	0	0	0	0	0	0	0	0	0	0	0	0	0	0	0	0	0	0	0	0	0	0	0	0	0	0
2	2	5	353	AM	treatment	866450	2237823	0.843707071	0	0	0	0	275308	275786	275974	279295	0	0	0	0	0	0	0	0	0	0	0	0	0	0	0	0	0	0	0	0	0	0	0	0	0	0	0	0	0	0	0	0	0
2	2	5	353	PM	treatment	866450	2237823	0.843707071	0	0	0	0	304110	304111	312295	318394	0	0	0	0	0	0	0	0	0	0	0	0	0	0	0	0	0	0	0	0	0	0	0	0	0	0	0	0	0	0	0	0	0
2	2	5	356	AM	treatment	719895	2237823	0.124762223	0	0	1	0	275308	275309	276025	275418	0	0	0	0	0	0	0	0	0	0	0	0	0	0	0	0	0	0	0	0	0	0	0	0	0	0	0	0	0	0	0	0	0
2	2	5	356	PM	treatment	719895	2237823	0.124762223	1	2	2	1	304110	304181	315695	304602	316362	206	79	0	0	0	0	0	0	0	0	0	0	0	0	0	0	0	0	0	0	0	0	0	0	0	0	0	0	0	0	0	0
2	2	5	380	AM	treatment	975966	2237823	0.575445137	0	0	0	0	275308	277388	290334	280974	0	0	0	0	0	0	0	0	0	0	0	0	0	0	0	0	0	0	0	0	0	0	0	0	0	0	0	0	0	0	0	0	0
2	2	5	380	PM	treatment	975966	2237823	0.575445137	0	0	0	0	304110	312927	0	312964	0	0	0	0	0	0	0	0	0	0	0	0	0	0	0	0	0	0	0	0	0	0	0	0	0	0	0	0	0	0	0	0	0
2	2	5	387	AM	treatment	1113883	2237823	0.043050906	0	0	0	0	275308	275309	284445	275309	0	0	0	0	0	0	0	0	0	0	0	0	0	0	0	0	0	0	0	0	0	0	0	0	0	0	0	0	0	0	0	0	0
2	2	5	387	PM	treatment	1113883	2237823	0.043050906	0	0	0	0	304110	304111	0	307241	0	0	0	0	0	0	0	0	0	0	0	0	0	0	0	0	0	0	0	0	0	0	0	0	0	0	0	0	0	0	0	0	0
2	2	5	390	AM	treatment	632183	2237823	0.109674853	0	0	0	0	275308	275309	276085	275523	0	0	0	0	0	0	0	0	0	0	0	0	0	0	0	0	0	0	0	0	0	0	0	0	0	0	0	0	0	0	0	0	0
2	2	5	390	PM	treatment	632183	2237823	0.109674853	0	0	0	0	304110	304111	306968	304210	0	0	0	0	0	0	0	0	0	0	0	0	0	0	0	0	0	0	0	0	0	0	0	0	0	0	0	0	0	0	0	0	0
2	2	5	391	AM	treatment	848770	2228214	0.884477053	0	0	0	0	275308	275309	275834	281038	0	0	0	0	0	0	0	0	0	0	0	0	0	0	0	0	0	0	0	0	0	0	0	0	0	0	0	0	0	0	0	0	0
2	2	5	391	PM	treatment	848770	2228214	0.884477053	0	0	0	0	304110	304514	304437	0	0	0	0	0	0	0	0	0	0	0	0	0	0	0	0	0	0	0	0	0	0	0	0	0	0	0	0	0	0	0	0	0	0
2	2	5	394	AM	treatment	71820	1655768	0.978891822	0	0	0	0	275308	275509	0	0	0	0	0	0	0	0	0	0	0	0	0	0	0	0	0	0	0	0	0	0	0	0	0	0	0	0	0	0	0	0	0	0	0
2	2	5	394	PM	treatment	71820	1655768	0.978891822	0	0	0	0	304110	0	307660	0	0	0	0	0	0	0	0	0	0	0	0	0	0	0	0	0	0	0	0	0	0	0	0	0	0	0	0	0	0	0	0	0	0
2	2	5	395	AM	treatment	680484	2235003	0.7643819	0	0	0	0	275308	275309	275655	281721	0	0	0	0	0	0	0	0	0	0	0	0	0	0	0	0	0	0	0	0	0	0	0	0	0	0	0	0	0	0	0	0	0
2	2	5	395	PM	treatment	680484	2235003	0.7643819	0	0	0	0	304110	304111	304604	306185	0	0	0	0	0	0	0	0	0	0	0	0	0	0	0	0	0	0	0	0	0	0	0	0	0	0	0	0	0	0	0	0	0
2	2	5	397	AM	treatment	570267	2237823	0.713480315	1	14	1	0	275308	276068	275535	276161	277911	50	48	79	73	42	49	60	36	33	39	46	30	42	88	0	0	0	0	0	0	0	0	0	0	0	0	0	0	0	0	0	0
2	2	5	397	PM	treatment	570267	2237823	0.713480315	1	5	2	0	304110	304257	304609	315293	315515	96	63	56	65	100	0	0	0	0	0	0	0	0	0	0	0	0	0	0	0	0	0	0	0	0	0	0	0	0	0	0	0
2	2	5	398	AM	treatment	703601	1028525	0.307961623	0	0	0	0	275308	275309	0	275309	0	0	0	0	0	0	0	0	0	0	0	0	0	0	0	0	0	0	0	0	0	0	0	0	0	0	0	0	0	0	0	0	0
2	2	5	398	PM	treatment	703601	1028525	0.307961623	0	0	0	0	304110	0	304117	0	0	0	0	0	0	0	0	0	0	0	0	0	0	0	0	0	0	0	0	0	0	0	0	0	0	0	0	0	0	0	0	0	0
2	2	5	400	AM	treatment	88583	465540	0.999537277	0	0	0	0	275308	0	275421	0	0	0	0	0	0	0	0	0	0	0	0	0	0	0	0	0	0	0	0	0	0	0	0	0	0	0	0	0	0	0	0	0	0
2	2	5	400	PM	treatment	88583	465540	0.999537277	0	0	0	0	304110	311476	313243	311510	0	0	0	0	0	0	0	0	0	0	0	0	0	0	0	0	0	0	0	0	0	0	0	0	0	0	0	0	0	0	0	0	0
2	2	5	462	AM	treatment	880953	2221809	0.07355092	0	0	0	0	275308	275309	280311	275580	0	0	0	0	0	0	0	0	0	0	0	0	0	0	0	0	0	0	0	0	0	0	0	0	0	0	0	0	0	0	0	0	0
2	2	5	462	PM	treatment	880953	2221809	0.07355092	0	0	0	0	304110	304111	304740	304111	0	0	0	0	0	0	0	0	0	0	0	0	0	0	0	0	0	0	0	0	0	0	0	0	0	0	0	0	0	0	0	0	0
2	2	5	475	AM	treatment	1331705	2237823	0.014441578	0	0	0	0	275308	275309	283856	275309	0	0	0	0	0	0	0	0	0	0	0	0	0	0	0	0	0	0	0	0	0	0	0	0	0	0	0	0	0	0	0	0	0
2	2	5	475	PM	treatment	1331705	2237823	0.014441578	0	0	0	0	304110	304111	0	304111	0	0	0	0	0	0	0	0	0	0	0	0	0	0	0	0	0	0	0	0	0	0	0	0	0	0	0	0	0	0	0	0	0
2	2	5	482	AM	treatment	1885389	2237823	0.10542069	0	0	0	0	275308	275833	275550	275993	0	0	0	0	0	0	0	0	0	0	0	0	0	0	0	0	0	0	0	0	0	0	0	0	0	0	0	0	0	0	0	0	0
2	2	5	482	PM	treatment	1885389	2237823	0.10542069	0	0	0	0	304110	304111	0	304199	0	0	0	0	0	0	0	0	0	0	0	0	0	0	0	0	0	0	0	0	0	0	0	0	0	0	0	0	0	0	0	0	0
2	2	5	502	AM	treatment	836571	2237823	0.5820435	0	0	0	0	275308	275309	0	292612	0	0	0	0	0	0	0	0	0	0	0	0	0	0	0	0	0	0	0	0	0	0	0	0	0	0	0	0	0	0	0	0	0
2	2	5	502	PM	treatment	836571	2237823	0.5820435	0	0	0	0	304110	0	304111	0	0	0	0	0	0	0	0	0	0	0	0	0	0	0	0	0	0	0	0	0	0	0	0	0	0	0	0	0	0	0	0	0	0
2	2	5	507	AM	treatment	701470	2237823	0.158656981	0	0	1	1	275308	275309	282634	275309	0	0	0	0	0	0	0	0	0	0	0	0	0	0	0	0	0	0	0	0	0	0	0	0	0	0	0	0	0	0	0	0	0
2	2	5	507	PM	treatment	701470	2237823	0.158656981	1	5	2	0	304110	304111	305864	304111	306164	45	35	62	34	39	0	0	0	0	0	0	0	0	0	0	0	0	0	0	0	0	0	0	0	0	0	0	0	0	0	0	0
2	2	5	518	AM	treatment	626130	2216788	0.694140959	0	0	0	0	275308	276114	278821	0	0	0	0	0	0	0	0	0	0	0	0	0	0	0	0	0	0	0	0	0	0	0	0	0	0	0	0	0	0	0	0	0	0
2	2	5	518	PM	treatment	626130	2216788	0.694140959	0	0	0	0	304110	305231	319876	311265	0	0	0	0	0	0	0	0	0	0	0	0	0	0	0	0	0	0	0	0	0	0	0	0	0	0	0	0	0	0	0	0	0
2	2	5	527	AM	treatment	1882799	2237823	0.088945333	0	0	0	0	275308	275333	290240	275744	0	0	0	0	0	0	0	0	0	0	0	0	0	0	0	0	0	0	0	0	0	0	0	0	0	0	0	0	0	0	0	0	0
2	2	5	527	PM	treatment	1882799	2237823	0.088945333	0	0	0	0	304110	304111	305703	305428	0	0	0	0	0	0	0	0	0	0	0	0	0	0	0	0	0	0	0	0	0	0	0	0	0	0	0	0	0	0	0	0	0
2	2	5	530	AM	treatment	457372	686336	0.017456734	0	0	0	0	275308	275309	280605	275431	0	0	0	0	0	0	0	0	0	0	0	0	0	0	0	0	0	0	0	0	0	0	0	0	0	0	0	0	0	0	0	0	0
2	2	5	530	PM	treatment	457372	686336	0.017456734	0	0	0	0	304110	304111	0	304111	0	0	0	0	0	0	0	0	0	0	0	0	0	0	0	0	0	0	0	0	0	0	0	0	0	0	0	0	0	0	0	0	0
2	2	5	534	AM	treatment	1262061	2237823	0.127243987	0	0	0	0	275308	275309	0	275309	0	0	0	0	0	0	0	0	0	0	0	0	0	0	0	0	0	0	0	0	0	0	0	0	0	0	0	0	0	0	0	0	0
2	2	5	534	PM	treatment	1262061	2237823	0.127243987	0	0	0	0	304110	0	304111	0	0	0	0	0	0	0	0	0	0	0	0	0	0	0	0	0	0	0	0	0	0	0	0	0	0	0	0	0	0	0	0	0	0
2	2	5	538	AM	treatment	261772	718312	0.804283699	0	0	0	0	275308	275309	280124	0	0	0	0	0	0	0	0	0	0	0	0	0	0	0	0	0	0	0	0	0	0	0	0	0	0	0	0	0	0	0	0	0	0
2	2	5	538	PM	treatment	261772	718312	0.804283699	0	0	0	0	304110	304294	305522	0	0	0	0	0	0	0	0	0	0	0	0	0	0	0	0	0	0	0	0	0	0	0	0	0	0	0	0	0	0	0	0	0	0
2	2	5	540	AM	treatment	552163	2237761	0.044898394	1	3	1	0	275308	275309	281332	275489	282011	54	60	179	0	0	0	0	0	0	0	0	0	0	0	0	0	0	0	0	0	0	0	0	0	0	0	0	0	0	0	0	0
2	2	5	540	PM	treatment	552163	2237761	0.044898394	0	0	1	0	304110	304111	308908	304111	0	0	0	0	0	0	0	0	0	0	0	0	0	0	0	0	0	0	0	0	0	0	0	0	0	0	0	0	0	0	0	0	0
2	2	5	549	AM	treatment	540253	2237823	0.787428261	0	0	0	0	275308	284926	285141	284980	0	0	0	0	0	0	0	0	0	0	0	0	0	0	0	0	0	0	0	0	0	0	0	0	0	0	0	0	0	0	0	0	0
2	2	5	549	PM	treatment	540253	2237823	0.787428261	0	0	0	0	304110	309610	306085	309784	0	0	0	0	0	0	0	0	0	0	0	0	0	0	0	0	0	0	0	0	0	0	0	0	0	0	0	0	0	0	0	0	0
2	2	5	552	AM	treatment	1065504	2237823	0.021765735	0	0	0	0	275308	275309	283330	275432	0	0	0	0	0	0	0	0	0	0	0	0	0	0	0	0	0	0	0	0	0	0	0	0	0	0	0	0	0	0	0	0	0
2	2	5	552	PM	treatment	1065504	2237823	0.021765735	0	0	0	0	304110	304111	0	304111	0	0	0	0	0	0	0	0	0	0	0	0	0	0	0	0	0	0	0	0	0	0	0	0	0	0	0	0	0	0	0	0	0
2	2	5	556	AM	treatment	656491	2237823	0.133082468	0	0	0	0	275308	275309	291843	275504	0	0	0	0	0	0	0	0	0	0	0	0	0	0	0	0	0	0	0	0	0	0	0	0	0	0	0	0	0	0	0	0	0
2	2	5	556	PM	treatment	656491	2237823	0.133082468	0	0	0	0	304110	304111	0	304187	0	0	0	0	0	0	0	0	0	0	0	0	0	0	0	0	0	0	0	0	0	0	0	0	0	0	0	0	0	0	0	0	0
2	2	5	560	AM	treatment	1199224	2223782	0.982681361	0	0	0	0	NA	NA	NA	NA	NA	0	0	0	0	0	0	0	0	0	0	0	0	0	0	0	0	0	0	0	0	0	0	0	0	0	0	0	0	0	0	0	0
2	2	5	560	PM	treatment	1199224	2223782	0.982681361	0	0	0	0	304110	0	321747	0	0	0	0	0	0	0	0	0	0	0	0	0	0	0	0	0	0	0	0	0	0	0	0	0	0	0	0	0	0	0	0	0	0
2	2	5	575	AM	treatment	1020312	1728447	0.06901713	0	0	0	0	275308	275309	0	275309	0	0	0	0	0	0	0	0	0	0	0	0	0	0	0	0	0	0	0	0	0	0	0	0	0	0	0	0	0	0	0	0	0
2	2	5	575	PM	treatment	1020312	1728447	0.06901713	0	0	0	0	304110	0	304111	0	0	0	0	0	0	0	0	0	0	0	0	0	0	0	0	0	0	0	0	0	0	0	0	0	0	0	0	0	0	0	0	0	0
2	2	5	580	AM	treatment	821339	2229512	0.770515968	0	0	0	0	275308	0	287483	0	0	0	0	0	0	0	0	0	0	0	0	0	0	0	0	0	0	0	0	0	0	0	0	0	0	0	0	0	0	0	0	0	0
2	2	5	580	PM	treatment	821339	2229512	0.770515968	0	0	0	0	304110	320152	310684	320169	0	0	0	0	0	0	0	0	0	0	0	0	0	0	0	0	0	0	0	0	0	0	0	0	0	0	0	0	0	0	0	0	0
2	2	5	592	AM	treatment	922652	2230270	0.99317679	0	0	0	0	275308	290522	277333	0	0	0	0	0	0	0	0	0	0	0	0	0	0	0	0	0	0	0	0	0	0	0	0	0	0	0	0	0	0	0	0	0	0
2	2	5	592	PM	treatment	922652	2230270	0.99317679	0	0	0	0	304110	0	313285	0	0	0	0	0	0	0	0	0	0	0	0	0	0	0	0	0	0	0	0	0	0	0	0	0	0	0	0	0	0	0	0	0	0
2	2	5	593	AM	treatment	1824954	2237823	0.088964336	0	0	0	0	275308	275309	277718	275309	0	0	0	0	0	0	0	0	0	0	0	0	0	0	0	0	0	0	0	0	0	0	0	0	0	0	0	0	0	0	0	0	0
2	2	5	593	PM	treatment	1824954	2237823	0.088964336	0	0	0	0	304110	304111	0	304111	0	0	0	0	0	0	0	0	0	0	0	0	0	0	0	0	0	0	0	0	0	0	0	0	0	0	0	0	0	0	0	0	0
2	2	5	599	AM	treatment	1488858	2116722	0.693586913	0	0	0	0	275308	0	280650	0	0	0	0	0	0	0	0	0	0	0	0	0	0	0	0	0	0	0	0	0	0	0	0	0	0	0	0	0	0	0	0	0	0
2	2	5	599	PM	treatment	1488858	2116722	0.693586913	0	0	0	0	304110	0	0	0	0	0	0	0	0	0	0	0	0	0	0	0	0	0	0	0	0	0	0	0	0	0	0	0	0	0	0	0	0	0	0	0	0
2	2	5	600	AM	treatment	1837183	2237823	0.068513103	0	0	0	0	275308	275309	281209	275309	0	0	0	0	0	0	0	0	0	0	0	0	0	0	0	0	0	0	0	0	0	0	0	0	0	0	0	0	0	0	0	0	0
2	2	5	600	PM	treatment	1837183	2237823	0.068513103	0	0	0	0	304110	304111	305663	304111	0	0	0	0	0	0	0	0	0	0	0	0	0	0	0	0	0	0	0	0	0	0	0	0	0	0	0	0	0	0	0	0	0
2	2	5	604	AM	treatment	195417	521182	0.93170471	0	0	0	0	275308	275309	279387	281719	0	0	0	0	0	0	0	0	0	0	0	0	0	0	0	0	0	0	0	0	0	0	0	0	0	0	0	0	0	0	0	0	0
2	2	5	604	PM	treatment	195417	521182	0.93170471	0	0	0	0	304110	322097	0	0	0	0	0	0	0	0	0	0	0	0	0	0	0	0	0	0	0	0	0	0	0	0	0	0	0	0	0	0	0	0	0	0	0
2	2	5	607	AM	treatment	899954	2237823	0.202720705	0	0	0	0	275308	275309	282323	275481	0	0	0	0	0	0	0	0	0	0	0	0	0	0	0	0	0	0	0	0	0	0	0	0	0	0	0	0	0	0	0	0	0
2	2	5	607	PM	treatment	899954	2237823	0.202720705	0	0	0	0	304110	304111	0	304111	0	0	0	0	0	0	0	0	0	0	0	0	0	0	0	0	0	0	0	0	0	0	0	0	0	0	0	0	0	0	0	0	0
2	2	5	614	AM	treatment	1723004	2237823	0.06406882	0	0	0	0	275308	275309	0	286241	0	0	0	0	0	0	0	0	0	0	0	0	0	0	0	0	0	0	0	0	0	0	0	0	0	0	0	0	0	0	0	0	0
2	2	5	614	PM	treatment	1723004	2237823	0.06406882	0	0	0	0	304110	0	304111	0	0	0	0	0	0	0	0	0	0	0	0	0	0	0	0	0	0	0	0	0	0	0	0	0	0	0	0	0	0	0	0	0	0
2	2	5	632	AM	treatment	499649	2237823	0.844549678	0	0	0	0	275308	275309	277393	0	0	0	0	0	0	0	0	0	0	0	0	0	0	0	0	0	0	0	0	0	0	0	0	0	0	0	0	0	0	0	0	0	0
2	2	5	632	PM	treatment	499649	2237823	0.844549678	1	1	1	0	304110	304185	304361	304828	317137	123	0	0	0	0	0	0	0	0	0	0	0	0	0	0	0	0	0	0	0	0	0	0	0	0	0	0	0	0	0	0	0
2	2	5	635	AM	treatment	700874	2237823	0.769234241	0	0	0	0	275308	275823	276347	281796	0	0	0	0	0	0	0	0	0	0	0	0	0	0	0	0	0	0	0	0	0	0	0	0	0	0	0	0	0	0	0	0	0
2	2	5	635	PM	treatment	700874	2237823	0.769234241	0	0	0	0	304110	320126	306304	320201	0	0	0	0	0	0	0	0	0	0	0	0	0	0	0	0	0	0	0	0	0	0	0	0	0	0	0	0	0	0	0	0	0
2	2	5	646	AM	treatment	715898	2237823	0.147040385	1	4	1	0	275308	275309	283816	275309	284266	34	137	26	64	0	0	0	0	0	0	0	0	0	0	0	0	0	0	0	0	0	0	0	0	0	0	0	0	0	0	0	0
2	2	5	646	PM	treatment	715898	2237823	0.147040385	1	6	2	0	304110	304561	304111	305191	304736	97	38	25	52	30	37	0	0	0	0	0	0	0	0	0	0	0	0	0	0	0	0	0	0	0	0	0	0	0	0	0	0
2	2	5	647	AM	treatment	1269029	2237819	0.040989723	0	0	0	0	275308	275309	0	275309	0	0	0	0	0	0	0	0	0	0	0	0	0	0	0	0	0	0	0	0	0	0	0	0	0	0	0	0	0	0	0	0	0
2	2	5	647	PM	treatment	1269029	2237819	0.040989723	0	0	0	0	304110	304111	316526	304111	0	0	0	0	0	0	0	0	0	0	0	0	0	0	0	0	0	0	0	0	0	0	0	0	0	0	0	0	0	0	0	0	0
2	2	5	650	AM	treatment	455078	891844	0.663792303	0	0	0	0	275308	0	275309	0	0	0	0	0	0	0	0	0	0	0	0	0	0	0	0	0	0	0	0	0	0	0	0	0	0	0	0	0	0	0	0	0	0
2	2	5	650	PM	treatment	455078	891844	0.663792303	0	0	0	0	304110	304111	0	315168	0	0	0	0	0	0	0	0	0	0	0	0	0	0	0	0	0	0	0	0	0	0	0	0	0	0	0	0	0	0	0	0	0
2	2	5	663	AM	treatment	121108	1971595	0.903741206	0	0	0	0	275308	285145	280296	285147	0	0	0	0	0	0	0	0	0	0	0	0	0	0	0	0	0	0	0	0	0	0	0	0	0	0	0	0	0	0	0	0	0
2	2	5	663	PM	treatment	121108	1971595	0.903741206	0	0	0	0	NA	NA	NA	NA	NA	0	0	0	0	0	0	0	0	0	0	0	0	0	0	0	0	0	0	0	0	0	0	0	0	0	0	0	0	0	0	0	0
2	2	5	740	AM	treatment	1195562	2237823	0.973226311	0	0	0	0	275308	278511	278173	0	0	0	0	0	0	0	0	0	0	0	0	0	0	0	0	0	0	0	0	0	0	0	0	0	0	0	0	0	0	0	0	0	0
2	2	5	740	PM	treatment	1195562	2237823	0.973226311	0	0	0	0	304110	310407	310628	310812	0	0	0	0	0	0	0	0	0	0	0	0	0	0	0	0	0	0	0	0	0	0	0	0	0	0	0	0	0	0	0	0	0
2	2	5	838	AM	treatment	605976	2237823	0.172765767	0	0	0	0	275308	275309	291580	275309	0	0	0	0	0	0	0	0	0	0	0	0	0	0	0	0	0	0	0	0	0	0	0	0	0	0	0	0	0	0	0	0	0
2	2	5	838	PM	treatment	605976	2237823	0.172765767	1	16	1	0	304110	304111	304629	310243	310628	91	60	55	70	49	25	82	123	151	151	186	68	47	116	50	61	0	0	0	0	0	0	0	0	0	0	0	0	0	0	0	0
2	2	5	929	AM	treatment	1700354	2237823	0.492851881	0	0	0	0	275308	275842	0	275847	0	0	0	0	0	0	0	0	0	0	0	0	0	0	0	0	0	0	0	0	0	0	0	0	0	0	0	0	0	0	0	0	0
2	2	5	929	PM	treatment	1700354	2237823	0.492851881	0	0	0	0	304110	0	304111	0	0	0	0	0	0	0	0	0	0	0	0	0	0	0	0	0	0	0	0	0	0	0	0	0	0	0	0	0	0	0	0	0	0
2	2	5	954	AM	treatment	1249180	2237823	0.779670976	0	0	0	0	275308	285581	284770	288918	0	0	0	0	0	0	0	0	0	0	0	0	0	0	0	0	0	0	0	0	0	0	0	0	0	0	0	0	0	0	0	0	0
2	2	5	954	PM	treatment	1249180	2237823	0.779670976	0	0	0	0	304110	309635	311588	311390	0	0	0	0	0	0	0	0	0	0	0	0	0	0	0	0	0	0	0	0	0	0	0	0	0	0	0	0	0	0	0	0	0
2	2	10	0	AM	control	1800942	2237958	0.032292634	0	0	0	0	275392	275393	275688	0	0	0	0	0	0	0	0	0	0	0	0	0	0	0	0	0	0	0	0	0	0	0	0	0	0	0	0	0	0	0	0	0	0
2	2	10	0	PM	control	1800942	2237958	0.032292634	0	0	0	0	304195	304196	311646	304279	0	0	0	0	0	0	0	0	0	0	0	0	0	0	0	0	0	0	0	0	0	0	0	0	0	0	0	0	0	0	0	0	0
2	2	10	1	AM	control	128833	500802	0.927879155	0	0	0	0	275392	276354	276686	0	0	0	0	0	0	0	0	0	0	0	0	0	0	0	0	0	0	0	0	0	0	0	0	0	0	0	0	0	0	0	0	0	0
2	2	10	1	PM	control	128833	500802	0.927879155	0	0	0	0	304195	310967	304196	310970	0	0	0	0	0	0	0	0	0	0	0	0	0	0	0	0	0	0	0	0	0	0	0	0	0	0	0	0	0	0	0	0	0
2	2	10	4	AM	control	1761659	2237958	0.314696914	0	0	0	0	275392	275393	279857	275521	0	0	0	0	0	0	0	0	0	0	0	0	0	0	0	0	0	0	0	0	0	0	0	0	0	0	0	0	0	0	0	0	0
2	2	10	4	PM	control	1761659	2237958	0.314696914	0	0	0	0	304195	304196	0	306115	0	0	0	0	0	0	0	0	0	0	0	0	0	0	0	0	0	0	0	0	0	0	0	0	0	0	0	0	0	0	0	0	0
2	2	10	5	AM	control	464531	2237958	0.980456509	0	0	0	0	275392	278810	275393	0	0	0	0	0	0	0	0	0	0	0	0	0	0	0	0	0	0	0	0	0	0	0	0	0	0	0	0	0	0	0	0	0	0
2	2	10	5	PM	control	464531	2237958	0.980456509	0	0	0	0	304195	0	321626	0	0	0	0	0	0	0	0	0	0	0	0	0	0	0	0	0	0	0	0	0	0	0	0	0	0	0	0	0	0	0	0	0	0
2	2	10	9	AM	control	1840031	2237958	0.13973122	0	0	0	0	275392	275393	275948	275393	0	0	0	0	0	0	0	0	0	0	0	0	0	0	0	0	0	0	0	0	0	0	0	0	0	0	0	0	0	0	0	0	0
2	2	10	9	PM	control	1840031	2237958	0.13973122	0	0	0	0	304195	304196	307770	304196	0	0	0	0	0	0	0	0	0	0	0	0	0	0	0	0	0	0	0	0	0	0	0	0	0	0	0	0	0	0	0	0	0
2	2	10	14	AM	control	979741	2237952	0.072014581	0	0	0	0	275392	275393	279428	275393	0	0	0	0	0	0	0	0	0	0	0	0	0	0	0	0	0	0	0	0	0	0	0	0	0	0	0	0	0	0	0	0	0
2	2	10	14	PM	control	979741	2237952	0.072014581	0	0	0	0	304195	304196	308833	304196	0	0	0	0	0	0	0	0	0	0	0	0	0	0	0	0	0	0	0	0	0	0	0	0	0	0	0	0	0	0	0	0	0
2	2	10	15	AM	control	1779243	2237958	0.650988234	1	3	2	0	275392	275393	279700	279888	280369	57	88	75	0	0	0	0	0	0	0	0	0	0	0	0	0	0	0	0	0	0	0	0	0	0	0	0	0	0	0	0	0
2	2	10	15	PM	control	1779243	2237958	0.650988234	0	0	2	1	304195	310663	304737	310673	0	0	0	0	0	0	0	0	0	0	0	0	0	0	0	0	0	0	0	0	0	0	0	0	0	0	0	0	0	0	0	0	0
2	2	10	17	AM	control	349866	2237958	0.889434098	0	0	0	0	275392	275393	276166	285599	0	0	0	0	0	0	0	0	0	0	0	0	0	0	0	0	0	0	0	0	0	0	0	0	0	0	0	0	0	0	0	0	0
2	2	10	17	PM	control	349866	2237958	0.889434098	0	0	0	0	304195	304196	319661	309364	0	0	0	0	0	0	0	0	0	0	0	0	0	0	0	0	0	0	0	0	0	0	0	0	0	0	0	0	0	0	0	0	0
2	2	10	19	AM	control	1177501	2237958	0.056455451	1	4	1	0	275392	275393	285975	275482	285976	74	78	38	61	0	0	0	0	0	0	0	0	0	0	0	0	0	0	0	0	0	0	0	0	0	0	0	0	0	0	0	0
2	2	10	19	PM	control	1177501	2237958	0.056455451	0	0	1	0	304195	304196	307934	304196	0	0	0	0	0	0	0	0	0	0	0	0	0	0	0	0	0	0	0	0	0	0	0	0	0	0	0	0	0	0	0	0	0
2	2	10	20	AM	control	1415949	2237491	0.092273402	0	0	0	0	275392	275393	0	275393	0	0	0	0	0	0	0	0	0	0	0	0	0	0	0	0	0	0	0	0	0	0	0	0	0	0	0	0	0	0	0	0	0
2	2	10	20	PM	control	1415949	2237491	0.092273402	0	0	0	0	304195	304196	0	304196	0	0	0	0	0	0	0	0	0	0	0	0	0	0	0	0	0	0	0	0	0	0	0	0	0	0	0	0	0	0	0	0	0
2	2	10	23	AM	control	795485	2233681	0.782080548	0	0	1	1	275392	285147	277060	285152	0	0	0	0	0	0	0	0	0	0	0	0	0	0	0	0	0	0	0	0	0	0	0	0	0	0	0	0	0	0	0	0	0
2	2	10	23	PM	control	795485	2233681	0.782080548	0	0	1	0	304195	306048	308807	306095	0	0	0	0	0	0	0	0	0	0	0	0	0	0	0	0	0	0	0	0	0	0	0	0	0	0	0	0	0	0	0	0	0
2	2	10	24	AM	control	801415	2229452	0.883824361	0	0	0	0	275392	279392	275393	286041	0	0	0	0	0	0	0	0	0	0	0	0	0	0	0	0	0	0	0	0	0	0	0	0	0	0	0	0	0	0	0	0	0
2	2	10	24	PM	control	801415	2229452	0.883824361	0	0	0	0	304195	304211	309439	306663	0	0	0	0	0	0	0	0	0	0	0	0	0	0	0	0	0	0	0	0	0	0	0	0	0	0	0	0	0	0	0	0	0
2	2	10	25	AM	control	1814910	2237958	0.077126803	0	0	0	0	275392	275393	280923	275393	0	0	0	0	0	0	0	0	0	0	0	0	0	0	0	0	0	0	0	0	0	0	0	0	0	0	0	0	0	0	0	0	0
2	2	10	25	PM	control	1814910	2237958	0.077126803	1	5	1	0	304195	304196	304705	304196	305072	172	49	44	90	88	0	0	0	0	0	0	0	0	0	0	0	0	0	0	0	0	0	0	0	0	0	0	0	0	0	0	0
2	2	10	27	AM	control	453938	1248382	0.896139932	0	0	0	0	275392	275393	276259	288516	0	0	0	0	0	0	0	0	0	0	0	0	0	0	0	0	0	0	0	0	0	0	0	0	0	0	0	0	0	0	0	0	0
2	2	10	27	PM	control	453938	1248382	0.896139932	0	0	0	0	304195	311279	312517	311279	0	0	0	0	0	0	0	0	0	0	0	0	0	0	0	0	0	0	0	0	0	0	0	0	0	0	0	0	0	0	0	0	0
2	2	10	28	AM	control	455081	2237956	0.771337781	0	0	0	0	275392	276264	276496	0	0	0	0	0	0	0	0	0	0	0	0	0	0	0	0	0	0	0	0	0	0	0	0	0	0	0	0	0	0	0	0	0	0
2	2	10	28	PM	control	455081	2237956	0.771337781	0	0	0	0	304195	304196	304930	314130	0	0	0	0	0	0	0	0	0	0	0	0	0	0	0	0	0	0	0	0	0	0	0	0	0	0	0	0	0	0	0	0	0
2	2	10	30	AM	control	200128	2230448	0.872556043	0	0	0	0	275392	277402	275535	286828	0	0	0	0	0	0	0	0	0	0	0	0	0	0	0	0	0	0	0	0	0	0	0	0	0	0	0	0	0	0	0	0	0
2	2	10	30	PM	control	200128	2230448	0.872556043	0	0	0	0	304195	305410	313697	310339	0	0	0	0	0	0	0	0	0	0	0	0	0	0	0	0	0	0	0	0	0	0	0	0	0	0	0	0	0	0	0	0	0
2	2	10	35	AM	control	960807	2237958	0.034226924	0	0	0	0	275392	275393	282506	281190	0	0	0	0	0	0	0	0	0	0	0	0	0	0	0	0	0	0	0	0	0	0	0	0	0	0	0	0	0	0	0	0	0
2	2	10	35	PM	control	960807	2237958	0.034226924	0	0	0	0	304195	304196	306893	304208	0	0	0	0	0	0	0	0	0	0	0	0	0	0	0	0	0	0	0	0	0	0	0	0	0	0	0	0	0	0	0	0	0
2	2	10	38	AM	control	1702561	2237958	0.267601382	0	0	0	0	275392	275393	0	275393	0	0	0	0	0	0	0	0	0	0	0	0	0	0	0	0	0	0	0	0	0	0	0	0	0	0	0	0	0	0	0	0	0
2	2	10	38	PM	control	1702561	2237958	0.267601382	0	0	0	0	304195	304196	0	304245	0	0	0	0	0	0	0	0	0	0	0	0	0	0	0	0	0	0	0	0	0	0	0	0	0	0	0	0	0	0	0	0	0
2	2	10	40	AM	control	801587	2237958	0.194820507	0	0	0	0	275392	276041	290478	287472	0	0	0	0	0	0	0	0	0	0	0	0	0	0	0	0	0	0	0	0	0	0	0	0	0	0	0	0	0	0	0	0	0
2	2	10	40	PM	control	801587	2237958	0.194820507	0	0	0	0	304195	306813	0	307825	0	0	0	0	0	0	0	0	0	0	0	0	0	0	0	0	0	0	0	0	0	0	0	0	0	0	0	0	0	0	0	0	0
2	2	10	48	AM	control	1800697	2237958	0.059457497	0	0	0	0	275392	275393	282073	275393	0	0	0	0	0	0	0	0	0	0	0	0	0	0	0	0	0	0	0	0	0	0	0	0	0	0	0	0	0	0	0	0	0
2	2	10	48	PM	control	1800697	2237958	0.059457497	0	0	0	0	304195	304196	308793	304396	0	0	0	0	0	0	0	0	0	0	0	0	0	0	0	0	0	0	0	0	0	0	0	0	0	0	0	0	0	0	0	0	0
2	2	10	49	AM	control	90393	999770	0.96922798	0	0	0	0	275392	277327	275861	0	0	0	0	0	0	0	0	0	0	0	0	0	0	0	0	0	0	0	0	0	0	0	0	0	0	0	0	0	0	0	0	0	0
2	2	10	49	PM	control	90393	999770	0.96922798	0	0	0	0	304195	309595	309803	0	0	0	0	0	0	0	0	0	0	0	0	0	0	0	0	0	0	0	0	0	0	0	0	0	0	0	0	0	0	0	0	0	0
2	2	10	53	AM	control	737709	2237958	0.241340087	0	0	0	0	275392	275509	275833	0	0	0	0	0	0	0	0	0	0	0	0	0	0	0	0	0	0	0	0	0	0	0	0	0	0	0	0	0	0	0	0	0	0
2	2	10	53	PM	control	737709	2237958	0.241340087	0	0	0	0	304195	304311	310024	304311	0	0	0	0	0	0	0	0	0	0	0	0	0	0	0	0	0	0	0	0	0	0	0	0	0	0	0	0	0	0	0	0	0
2	2	10	55	AM	control	469269	2237958	0.953240038	0	0	0	0	275392	278453	277593	278462	0	0	0	0	0	0	0	0	0	0	0	0	0	0	0	0	0	0	0	0	0	0	0	0	0	0	0	0	0	0	0	0	0
2	2	10	55	PM	control	469269	2237958	0.953240038	0	0	0	0	304195	305548	305258	313598	0	0	0	0	0	0	0	0	0	0	0	0	0	0	0	0	0	0	0	0	0	0	0	0	0	0	0	0	0	0	0	0	0
2	2	10	57	AM	control	1815820	2237958	0.108005776	0	0	0	0	275392	275393	275657	275524	0	0	0	0	0	0	0	0	0	0	0	0	0	0	0	0	0	0	0	0	0	0	0	0	0	0	0	0	0	0	0	0	0
2	2	10	57	PM	control	1815820	2237958	0.108005776	0	0	0	0	304195	304196	305248	304199	0	0	0	0	0	0	0	0	0	0	0	0	0	0	0	0	0	0	0	0	0	0	0	0	0	0	0	0	0	0	0	0	0
2	2	10	60	AM	control	1595587	2237958	0.030090516	0	0	1	0	275392	275393	276470	275393	0	0	0	0	0	0	0	0	0	0	0	0	0	0	0	0	0	0	0	0	0	0	0	0	0	0	0	0	0	0	0	0	0
2	2	10	60	PM	control	1595587	2237958	0.030090516	0	0	1	1	304195	304196	305430	304284	0	0	0	0	0	0	0	0	0	0	0	0	0	0	0	0	0	0	0	0	0	0	0	0	0	0	0	0	0	0	0	0	0
2	2	10	63	AM	control	468744	2237952	0.017656839	0	0	0	0	275392	275393	279555	275393	0	0	0	0	0	0	0	0	0	0	0	0	0	0	0	0	0	0	0	0	0	0	0	0	0	0	0	0	0	0	0	0	0
2	2	10	63	PM	control	468744	2237952	0.017656839	0	0	0	0	304195	304234	309423	304234	0	0	0	0	0	0	0	0	0	0	0	0	0	0	0	0	0	0	0	0	0	0	0	0	0	0	0	0	0	0	0	0	0
2	2	10	64	AM	control	233557	1029070	0.703600304	0	0	0	0	NA	NA	NA	NA	NA	0	0	0	0	0	0	0	0	0	0	0	0	0	0	0	0	0	0	0	0	0	0	0	0	0	0	0	0	0	0	0	0
2	2	10	64	PM	control	233557	1029070	0.703600304	0	0	0	0	NA	NA	NA	NA	NA	0	0	0	0	0	0	0	0	0	0	0	0	0	0	0	0	0	0	0	0	0	0	0	0	0	0	0	0	0	0	0	0
2	2	10	66	AM	control	1172096	2237958	0.21052611	0	0	0	0	275392	275441	0	275441	0	0	0	0	0	0	0	0	0	0	0	0	0	0	0	0	0	0	0	0	0	0	0	0	0	0	0	0	0	0	0	0	0
2	2	10	66	PM	control	1172096	2237958	0.21052611	0	0	0	0	304195	304196	306099	304319	0	0	0	0	0	0	0	0	0	0	0	0	0	0	0	0	0	0	0	0	0	0	0	0	0	0	0	0	0	0	0	0	0
2	2	10	70	AM	control	207433	510433	0.995331511	0	0	0	0	275392	289147	0	289166	0	0	0	0	0	0	0	0	0	0	0	0	0	0	0	0	0	0	0	0	0	0	0	0	0	0	0	0	0	0	0	0	0
2	2	10	70	PM	control	207433	510433	0.995331511	0	0	0	0	304195	316151	313360	316205	0	0	0	0	0	0	0	0	0	0	0	0	0	0	0	0	0	0	0	0	0	0	0	0	0	0	0	0	0	0	0	0	0
2	2	10	71	AM	control	1710301	2237958	0.61823096	0	0	0	0	275392	275557	276014	284914	0	0	0	0	0	0	0	0	0	0	0	0	0	0	0	0	0	0	0	0	0	0	0	0	0	0	0	0	0	0	0	0	0
2	2	10	71	PM	control	1710301	2237958	0.61823096	0	0	0	0	304195	304196	0	304314	0	0	0	0	0	0	0	0	0	0	0	0	0	0	0	0	0	0	0	0	0	0	0	0	0	0	0	0	0	0	0	0	0
2	2	10	72	AM	control	1800243	2237958	0.865436552	0	0	0	0	275392	283328	276706	0	0	0	0	0	0	0	0	0	0	0	0	0	0	0	0	0	0	0	0	0	0	0	0	0	0	0	0	0	0	0	0	0	0
2	2	10	72	PM	control	1800243	2237958	0.865436552	0	0	0	0	304195	313346	0	314706	0	0	0	0	0	0	0	0	0	0	0	0	0	0	0	0	0	0	0	0	0	0	0	0	0	0	0	0	0	0	0	0	0
2	2	10	73	AM	control	1104199	2237958	0.072557319	0	0	0	0	275392	275393	0	280595	0	0	0	0	0	0	0	0	0	0	0	0	0	0	0	0	0	0	0	0	0	0	0	0	0	0	0	0	0	0	0	0	0
2	2	10	73	PM	control	1104199	2237958	0.072557319	0	0	0	0	304195	0	304196	0	0	0	0	0	0	0	0	0	0	0	0	0	0	0	0	0	0	0	0	0	0	0	0	0	0	0	0	0	0	0	0	0	0
2	2	10	76	AM	control	1852465	2237958	0.132643415	0	0	0	0	275392	275393	275923	0	0	0	0	0	0	0	0	0	0	0	0	0	0	0	0	0	0	0	0	0	0	0	0	0	0	0	0	0	0	0	0	0	0
2	2	10	76	PM	control	1852465	2237958	0.132643415	0	0	0	0	304195	304196	304995	304196	0	0	0	0	0	0	0	0	0	0	0	0	0	0	0	0	0	0	0	0	0	0	0	0	0	0	0	0	0	0	0	0	0
2	2	10	81	AM	control	630063	2237958	0.155039166	0	0	0	0	275392	275393	276187	275601	0	0	0	0	0	0	0	0	0	0	0	0	0	0	0	0	0	0	0	0	0	0	0	0	0	0	0	0	0	0	0	0	0
2	2	10	81	PM	control	630063	2237958	0.155039166	0	0	0	0	304195	304196	0	304754	0	0	0	0	0	0	0	0	0	0	0	0	0	0	0	0	0	0	0	0	0	0	0	0	0	0	0	0	0	0	0	0	0
2	2	10	82	AM	control	537526	2237954	0.715965524	0	0	0	0	275392	277537	279839	288676	0	0	0	0	0	0	0	0	0	0	0	0	0	0	0	0	0	0	0	0	0	0	0	0	0	0	0	0	0	0	0	0	0
2	2	10	82	PM	control	537526	2237954	0.715965524	0	0	0	0	304195	306154	305377	306558	0	0	0	0	0	0	0	0	0	0	0	0	0	0	0	0	0	0	0	0	0	0	0	0	0	0	0	0	0	0	0	0	0
2	2	10	85	AM	control	448233	2237881	0.898613451	0	0	0	0	275392	275393	275807	279827	0	0	0	0	0	0	0	0	0	0	0	0	0	0	0	0	0	0	0	0	0	0	0	0	0	0	0	0	0	0	0	0	0
2	2	10	85	PM	control	448233	2237881	0.898613451	0	0	0	0	304195	315237	309124	315423	0	0	0	0	0	0	0	0	0	0	0	0	0	0	0	0	0	0	0	0	0	0	0	0	0	0	0	0	0	0	0	0	0
2	2	10	91	AM	control	257170	2237958	0.960970961	0	0	0	0	275392	281332	280654	281333	0	0	0	0	0	0	0	0	0	0	0	0	0	0	0	0	0	0	0	0	0	0	0	0	0	0	0	0	0	0	0	0	0
2	2	10	91	PM	control	257170	2237958	0.960970961	0	0	0	0	304195	307605	304425	307623	0	0	0	0	0	0	0	0	0	0	0	0	0	0	0	0	0	0	0	0	0	0	0	0	0	0	0	0	0	0	0	0	0
2	2	10	96	AM	control	176073	1732021	0.803880589	0	0	0	0	275392	275393	275650	275484	0	0	0	0	0	0	0	0	0	0	0	0	0	0	0	0	0	0	0	0	0	0	0	0	0	0	0	0	0	0	0	0	0
2	2	10	96	PM	control	176073	1732021	0.803880589	0	0	0	0	304195	310587	311283	310677	0	0	0	0	0	0	0	0	0	0	0	0	0	0	0	0	0	0	0	0	0	0	0	0	0	0	0	0	0	0	0	0	0
2	2	10	97	AM	control	635708	2237833	0.211083944	0	0	1	0	275392	275393	276059	275418	0	0	0	0	0	0	0	0	0	0	0	0	0	0	0	0	0	0	0	0	0	0	0	0	0	0	0	0	0	0	0	0	0
2	2	10	97	PM	control	635708	2237833	0.211083944	0	0	1	1	304195	304196	0	304891	0	0	0	0	0	0	0	0	0	0	0	0	0	0	0	0	0	0	0	0	0	0	0	0	0	0	0	0	0	0	0	0	0
2	2	10	99	AM	control	122050	2107453	0.939681092	0	0	0	0	NA	NA	NA	NA	NA	0	0	0	0	0	0	0	0	0	0	0	0	0	0	0	0	0	0	0	0	0	0	0	0	0	0	0	0	0	0	0	0
2	2	10	99	PM	control	122050	2107453	0.939681092	0	0	0	0	NA	NA	NA	NA	NA	0	0	0	0	0	0	0	0	0	0	0	0	0	0	0	0	0	0	0	0	0	0	0	0	0	0	0	0	0	0	0	0
2	2	10	100	AM	control	850635	2233359	0.64623331	1	3	1	0	275392	276990	275463	280093	278746	76	100	91	0	0	0	0	0	0	0	0	0	0	0	0	0	0	0	0	0	0	0	0	0	0	0	0	0	0	0	0	0
2	2	10	100	PM	control	850635	2233359	0.64623331	0	0	1	0	304195	305457	304257	305458	0	0	0	0	0	0	0	0	0	0	0	0	0	0	0	0	0	0	0	0	0	0	0	0	0	0	0	0	0	0	0	0	0
2	2	10	102	AM	control	1773779	2237958	0.015921037	0	0	2	1	275392	275393	278398	275393	0	0	0	0	0	0	0	0	0	0	0	0	0	0	0	0	0	0	0	0	0	0	0	0	0	0	0	0	0	0	0	0	0
2	2	10	102	PM	control	1773779	2237958	0.015921037	0	0	2	1	304195	304196	0	304196	0	0	0	0	0	0	0	0	0	0	0	0	0	0	0	0	0	0	0	0	0	0	0	0	0	0	0	0	0	0	0	0	0
2	2	10	105	AM	control	34447	279208	0.97561431	0	0	0	0	275392	0	275446	0	0	0	0	0	0	0	0	0	0	0	0	0	0	0	0	0	0	0	0	0	0	0	0	0	0	0	0	0	0	0	0	0	0
2	2	10	105	PM	control	34447	279208	0.97561431	0	0	0	0	NA	NA	NA	NA	NA	0	0	0	0	0	0	0	0	0	0	0	0	0	0	0	0	0	0	0	0	0	0	0	0	0	0	0	0	0	0	0	0
2	2	10	109	AM	control	486180	1649450	0.871688994	1	1	1	0	275392	278616	275393	279708	279881	51	0	0	0	0	0	0	0	0	0	0	0	0	0	0	0	0	0	0	0	0	0	0	0	0	0	0	0	0	0	0	0
2	2	10	109	PM	control	486180	1649450	0.871688994	0	0	1	0	304195	314530	314763	314954	0	0	0	0	0	0	0	0	0	0	0	0	0	0	0	0	0	0	0	0	0	0	0	0	0	0	0	0	0	0	0	0	0
2	2	10	112	AM	control	1837285	2237957	0.585681861	0	0	0	0	275392	275393	0	275695	0	0	0	0	0	0	0	0	0	0	0	0	0	0	0	0	0	0	0	0	0	0	0	0	0	0	0	0	0	0	0	0	0
2	2	10	112	PM	control	1837285	2237957	0.585681861	0	0	0	0	304195	304196	0	304569	0	0	0	0	0	0	0	0	0	0	0	0	0	0	0	0	0	0	0	0	0	0	0	0	0	0	0	0	0	0	0	0	0
2	2	10	113	AM	control	126469	336919	0.753492442	0	0	0	0	275392	0	276804	0	0	0	0	0	0	0	0	0	0	0	0	0	0	0	0	0	0	0	0	0	0	0	0	0	0	0	0	0	0	0	0	0	0
2	2	10	113	PM	control	126469	336919	0.753492442	0	0	0	0	304195	305525	305999	0	0	0	0	0	0	0	0	0	0	0	0	0	0	0	0	0	0	0	0	0	0	0	0	0	0	0	0	0	0	0	0	0	0
2	2	10	115	AM	control	1791075	2237958	0.146364858	0	0	0	0	275392	275393	0	275393	0	0	0	0	0	0	0	0	0	0	0	0	0	0	0	0	0	0	0	0	0	0	0	0	0	0	0	0	0	0	0	0	0
2	2	10	115	PM	control	1791075	2237958	0.146364858	0	0	0	0	304195	304196	304489	319868	0	0	0	0	0	0	0	0	0	0	0	0	0	0	0	0	0	0	0	0	0	0	0	0	0	0	0	0	0	0	0	0	0
2	2	10	118	AM	control	1176048	2237958	0.105074832	1	2	1	0	275392	275393	280394	275393	292763	40	40	0	0	0	0	0	0	0	0	0	0	0	0	0	0	0	0	0	0	0	0	0	0	0	0	0	0	0	0	0	0
2	2	10	118	PM	control	1176048	2237958	0.105074832	0	0	1	0	304195	304196	310538	304640	0	0	0	0	0	0	0	0	0	0	0	0	0	0	0	0	0	0	0	0	0	0	0	0	0	0	0	0	0	0	0	0	0
2	2	10	120	AM	control	1885309	2237958	0.151557121	0	0	0	0	275392	275393	282095	275499	0	0	0	0	0	0	0	0	0	0	0	0	0	0	0	0	0	0	0	0	0	0	0	0	0	0	0	0	0	0	0	0	0
2	2	10	120	PM	control	1885309	2237958	0.151557121	1	18	1	0	304195	304196	308524	304200	308734	55	30	24	27	102	55	97	29	35	61	26	32	40	46	42	43	137	133	0	0	0	0	0	0	0	0	0	0	0	0	0	0
2	2	10	124	AM	control	481942	2235508	0.425795123	1	4	1	0	275392	275393	278009	278936	279058	80	122	90	295	0	0	0	0	0	0	0	0	0	0	0	0	0	0	0	0	0	0	0	0	0	0	0	0	0	0	0	0
2	2	10	124	PM	control	481942	2235508	0.425795123	0	0	1	0	304195	304262	305377	304262	0	0	0	0	0	0	0	0	0	0	0	0	0	0	0	0	0	0	0	0	0	0	0	0	0	0	0	0	0	0	0	0	0
2	2	10	127	AM	control	274394	2237958	0.966735638	0	0	0	0	NA	NA	NA	NA	NA	0	0	0	0	0	0	0	0	0	0	0	0	0	0	0	0	0	0	0	0	0	0	0	0	0	0	0	0	0	0	0	0
2	2	10	127	PM	control	274394	2237958	0.966735638	0	0	0	0	304195	0	306096	0	0	0	0	0	0	0	0	0	0	0	0	0	0	0	0	0	0	0	0	0	0	0	0	0	0	0	0	0	0	0	0	0	0
2	2	10	135	AM	control	996602	2237958	0.047097585	0	0	0	0	275392	275393	279010	275393	0	0	0	0	0	0	0	0	0	0	0	0	0	0	0	0	0	0	0	0	0	0	0	0	0	0	0	0	0	0	0	0	0
2	2	10	135	PM	control	996602	2237958	0.047097585	0	0	0	0	304195	304196	0	304196	0	0	0	0	0	0	0	0	0	0	0	0	0	0	0	0	0	0	0	0	0	0	0	0	0	0	0	0	0	0	0	0	0
2	2	10	139	AM	control	1631879	2237958	0.430972162	1	7	1	0	275392	275393	276150	275547	278974	87	143	73	41	62	35	45	0	0	0	0	0	0	0	0	0	0	0	0	0	0	0	0	0	0	0	0	0	0	0	0	0
2	2	10	139	PM	control	1631879	2237958	0.430972162	1	6	2	0	304195	304196	304696	304299	304977	52	67	92	34	63	74	0	0	0	0	0	0	0	0	0	0	0	0	0	0	0	0	0	0	0	0	0	0	0	0	0	0
2	2	10	140	AM	control	637142	2237958	0.847310094	0	0	0	0	275392	275393	276596	0	0	0	0	0	0	0	0	0	0	0	0	0	0	0	0	0	0	0	0	0	0	0	0	0	0	0	0	0	0	0	0	0	0
2	2	10	140	PM	control	637142	2237958	0.847310094	0	0	0	0	304195	304735	315533	0	0	0	0	0	0	0	0	0	0	0	0	0	0	0	0	0	0	0	0	0	0	0	0	0	0	0	0	0	0	0	0	0	0
2	2	10	142	AM	control	452753	2237958	0.900506281	0	0	0	0	275392	275393	275785	279618	0	0	0	0	0	0	0	0	0	0	0	0	0	0	0	0	0	0	0	0	0	0	0	0	0	0	0	0	0	0	0	0	0
2	2	10	142	PM	control	452753	2237958	0.900506281	0	0	0	0	304195	304506	307388	310408	0	0	0	0	0	0	0	0	0	0	0	0	0	0	0	0	0	0	0	0	0	0	0	0	0	0	0	0	0	0	0	0	0
2	2	10	147	AM	control	437092	2237939	0.689877927	0	0	0	0	275392	275393	280320	0	0	0	0	0	0	0	0	0	0	0	0	0	0	0	0	0	0	0	0	0	0	0	0	0	0	0	0	0	0	0	0	0	0
2	2	10	147	PM	control	437092	2237939	0.689877927	0	0	0	0	304195	304196	304690	304222	0	0	0	0	0	0	0	0	0	0	0	0	0	0	0	0	0	0	0	0	0	0	0	0	0	0	0	0	0	0	0	0	0
2	2	10	148	AM	control	1831308	2237958	0.148173697	1	3	1	0	275392	275393	279438	275471	282591	86	77	46	0	0	0	0	0	0	0	0	0	0	0	0	0	0	0	0	0	0	0	0	0	0	0	0	0	0	0	0	0
2	2	10	148	PM	control	1831308	2237958	0.148173697	1	4	2	0	304195	304196	304875	304401	305196	410	56	44	33	0	0	0	0	0	0	0	0	0	0	0	0	0	0	0	0	0	0	0	0	0	0	0	0	0	0	0	0
2	2	10	149	AM	control	1604634	2237957	0.63723077	0	0	1	1	275392	279856	279985	281358	0	0	0	0	0	0	0	0	0	0	0	0	0	0	0	0	0	0	0	0	0	0	0	0	0	0	0	0	0	0	0	0	0
2	2	10	149	PM	control	1604634	2237957	0.63723077	0	0	1	0	304195	305367	304480	305371	0	0	0	0	0	0	0	0	0	0	0	0	0	0	0	0	0	0	0	0	0	0	0	0	0	0	0	0	0	0	0	0	0
2	2	10	153	AM	control	1904008	2237958	0.067171305	0	0	0	0	275392	275393	279634	275393	0	0	0	0	0	0	0	0	0	0	0	0	0	0	0	0	0	0	0	0	0	0	0	0	0	0	0	0	0	0	0	0	0
2	2	10	153	PM	control	1904008	2237958	0.067171305	0	0	0	0	304195	304196	0	304196	0	0	0	0	0	0	0	0	0	0	0	0	0	0	0	0	0	0	0	0	0	0	0	0	0	0	0	0	0	0	0	0	0
2	2	10	156	AM	control	693890	2237934	0.071492781	0	0	0	0	275392	275393	0	277325	0	0	0	0	0	0	0	0	0	0	0	0	0	0	0	0	0	0	0	0	0	0	0	0	0	0	0	0	0	0	0	0	0
2	2	10	156	PM	control	693890	2237934	0.071492781	0	0	0	0	304195	0	304196	0	0	0	0	0	0	0	0	0	0	0	0	0	0	0	0	0	0	0	0	0	0	0	0	0	0	0	0	0	0	0	0	0	0
2	2	10	159	AM	control	700829	857948	0.045022067	0	0	0	0	275392	275393	279362	275962	0	0	0	0	0	0	0	0	0	0	0	0	0	0	0	0	0	0	0	0	0	0	0	0	0	0	0	0	0	0	0	0	0
2	2	10	159	PM	control	700829	857948	0.045022067	0	0	0	0	304195	304196	308385	304196	0	0	0	0	0	0	0	0	0	0	0	0	0	0	0	0	0	0	0	0	0	0	0	0	0	0	0	0	0	0	0	0	0
2	2	10	161	AM	control	1617192	2237958	0.300924982	0	0	0	0	275392	275393	281837	276111	0	0	0	0	0	0	0	0	0	0	0	0	0	0	0	0	0	0	0	0	0	0	0	0	0	0	0	0	0	0	0	0	0
2	2	10	161	PM	control	1617192	2237958	0.300924982	0	0	0	0	304195	304196	0	306594	0	0	0	0	0	0	0	0	0	0	0	0	0	0	0	0	0	0	0	0	0	0	0	0	0	0	0	0	0	0	0	0	0
2	2	10	170	AM	control	359035	2237874	0.922651102	0	0	0	0	275392	0	287961	0	0	0	0	0	0	0	0	0	0	0	0	0	0	0	0	0	0	0	0	0	0	0	0	0	0	0	0	0	0	0	0	0	0
2	2	10	170	PM	control	359035	2237874	0.922651102	0	0	0	0	304195	314205	307862	314217	0	0	0	0	0	0	0	0	0	0	0	0	0	0	0	0	0	0	0	0	0	0	0	0	0	0	0	0	0	0	0	0	0
2	2	10	172	AM	control	1345329	2237958	0.585254601	1	8	2	1	275392	277078	276590	277087	277735	76	91	38	84	67	49	65	40	0	0	0	0	0	0	0	0	0	0	0	0	0	0	0	0	0	0	0	0	0	0	0	0
2	2	10	172	PM	control	1345329	2237958	0.585254601	1	1	3	0	304195	304196	304338	304795	314745	262	0	0	0	0	0	0	0	0	0	0	0	0	0	0	0	0	0	0	0	0	0	0	0	0	0	0	0	0	0	0	0
2	2	10	173	AM	control	1801943	2237937	0.05713709	0	0	2	1	275392	275393	279035	275393	0	0	0	0	0	0	0	0	0	0	0	0	0	0	0	0	0	0	0	0	0	0	0	0	0	0	0	0	0	0	0	0	0
2	2	10	173	PM	control	1801943	2237937	0.05713709	1	8	3	1	304195	304196	304892	304196	305225	37	49	46	76	39	48	49	39	0	0	0	0	0	0	0	0	0	0	0	0	0	0	0	0	0	0	0	0	0	0	0	0
2	2	10	174	AM	control	334798	2237957	0.984814473	0	0	0	0	275392	288859	288713	0	0	0	0	0	0	0	0	0	0	0	0	0	0	0	0	0	0	0	0	0	0	0	0	0	0	0	0	0	0	0	0	0	0
2	2	10	174	PM	control	334798	2237957	0.984814473	0	0	0	0	304195	314079	316231	314080	0	0	0	0	0	0	0	0	0	0	0	0	0	0	0	0	0	0	0	0	0	0	0	0	0	0	0	0	0	0	0	0	0
2	2	10	175	AM	control	267358	2179256	0.808640342	0	0	0	0	275392	289210	0	289255	0	0	0	0	0	0	0	0	0	0	0	0	0	0	0	0	0	0	0	0	0	0	0	0	0	0	0	0	0	0	0	0	0
2	2	10	175	PM	control	267358	2179256	0.808640342	0	0	0	0	304195	306596	304196	316510	0	0	0	0	0	0	0	0	0	0	0	0	0	0	0	0	0	0	0	0	0	0	0	0	0	0	0	0	0	0	0	0	0
2	2	10	176	AM	control	669136	2237958	0.072836214	0	0	0	0	275392	275393	276446	275523	0	0	0	0	0	0	0	0	0	0	0	0	0	0	0	0	0	0	0	0	0	0	0	0	0	0	0	0	0	0	0	0	0
2	2	10	176	PM	control	669136	2237958	0.072836214	0	0	0	0	304195	0	304196	0	0	0	0	0	0	0	0	0	0	0	0	0	0	0	0	0	0	0	0	0	0	0	0	0	0	0	0	0	0	0	0	0	0
2	2	10	178	AM	control	1840037	2237958	0.291357371	0	0	0	0	275392	275393	277343	275393	0	0	0	0	0	0	0	0	0	0	0	0	0	0	0	0	0	0	0	0	0	0	0	0	0	0	0	0	0	0	0	0	0
2	2	10	178	PM	control	1840037	2237958	0.291357371	0	0	0	0	304195	304196	304813	304205	0	0	0	0	0	0	0	0	0	0	0	0	0	0	0	0	0	0	0	0	0	0	0	0	0	0	0	0	0	0	0	0	0
2	2	10	186	AM	control	1877718	2237958	0.374744197	1	12	2	1	275392	275393	275882	276201	276460	46	36	50	46	39	35	38	32	114	27	40	43	0	0	0	0	0	0	0	0	0	0	0	0	0	0	0	0	0	0	0	0
2	2	10	186	PM	control	1877718	2237958	0.374744197	0	0	2	0	304195	304196	305014	304418	0	0	0	0	0	0	0	0	0	0	0	0	0	0	0	0	0	0	0	0	0	0	0	0	0	0	0	0	0	0	0	0	0
2	2	10	190	AM	control	1779475	2237958	0.350541503	1	10	1	0	275392	275393	276028	275502	276363	73	97	266	74	36	80	83	72	80	64	0	0	0	0	0	0	0	0	0	0	0	0	0	0	0	0	0	0	0	0	0	0
2	2	10	190	PM	control	1779475	2237958	0.350541503	0	0	1	0	304195	304196	304846	304668	0	0	0	0	0	0	0	0	0	0	0	0	0	0	0	0	0	0	0	0	0	0	0	0	0	0	0	0	0	0	0	0	0
2	2	10	192	AM	control	1202506	2237958	0.086587206	0	0	0	0	275392	275393	0	275527	0	0	0	0	0	0	0	0	0	0	0	0	0	0	0	0	0	0	0	0	0	0	0	0	0	0	0	0	0	0	0	0	0
2	2	10	192	PM	control	1202506	2237958	0.086587206	0	0	0	0	304195	0	304196	0	0	0	0	0	0	0	0	0	0	0	0	0	0	0	0	0	0	0	0	0	0	0	0	0	0	0	0	0	0	0	0	0	0
2	2	10	194	AM	control	1149775	2237955	1.01E-05	0	0	0	0	275392	275393	279832	275540	0	0	0	0	0	0	0	0	0	0	0	0	0	0	0	0	0	0	0	0	0	0	0	0	0	0	0	0	0	0	0	0	0
2	2	10	194	PM	control	1149775	2237955	1.01E-05	0	0	0	0	304195	304196	305257	304196	0	0	0	0	0	0	0	0	0	0	0	0	0	0	0	0	0	0	0	0	0	0	0	0	0	0	0	0	0	0	0	0	0
2	2	10	195	AM	control	1464166	2237958	0.473556862	1	3	2	0	275392	279010	275393	279012	280774	58	80	81	0	0	0	0	0	0	0	0	0	0	0	0	0	0	0	0	0	0	0	0	0	0	0	0	0	0	0	0	0
2	2	10	195	PM	control	1464166	2237958	0.473556862	0	0	2	1	304195	304196	304631	304196	0	0	0	0	0	0	0	0	0	0	0	0	0	0	0	0	0	0	0	0	0	0	0	0	0	0	0	0	0	0	0	0	0
2	2	10	198	AM	control	1745197	2237958	0.048234867	0	0	0	0	275392	275393	278147	275921	0	0	0	0	0	0	0	0	0	0	0	0	0	0	0	0	0	0	0	0	0	0	0	0	0	0	0	0	0	0	0	0	0
2	2	10	198	PM	control	1745197	2237958	0.048234867	0	0	0	0	304195	304196	304712	307380	0	0	0	0	0	0	0	0	0	0	0	0	0	0	0	0	0	0	0	0	0	0	0	0	0	0	0	0	0	0	0	0	0
2	2	10	202	AM	control	1030843	2237958	0.160082143	0	0	0	0	275392	275393	277865	275393	0	0	0	0	0	0	0	0	0	0	0	0	0	0	0	0	0	0	0	0	0	0	0	0	0	0	0	0	0	0	0	0	0
2	2	10	202	PM	control	1030843	2237958	0.160082143	0	0	0	0	304195	304196	308403	304368	0	0	0	0	0	0	0	0	0	0	0	0	0	0	0	0	0	0	0	0	0	0	0	0	0	0	0	0	0	0	0	0	0
2	2	10	207	AM	control	1187579	2237953	0.305070078	0	0	0	0	275392	275393	0	276886	0	0	0	0	0	0	0	0	0	0	0	0	0	0	0	0	0	0	0	0	0	0	0	0	0	0	0	0	0	0	0	0	0
2	2	10	207	PM	control	1187579	2237953	0.305070078	0	0	0	0	304195	304196	304464	0	0	0	0	0	0	0	0	0	0	0	0	0	0	0	0	0	0	0	0	0	0	0	0	0	0	0	0	0	0	0	0	0	0
2	2	10	209	AM	control	539020	2237700	0.982808724	0	0	0	0	275392	275393	275719	0	0	0	0	0	0	0	0	0	0	0	0	0	0	0	0	0	0	0	0	0	0	0	0	0	0	0	0	0	0	0	0	0	0
2	2	10	209	PM	control	539020	2237700	0.982808724	0	0	0	0	304195	0	0	0	0	0	0	0	0	0	0	0	0	0	0	0	0	0	0	0	0	0	0	0	0	0	0	0	0	0	0	0	0	0	0	0	0
2	2	10	210	AM	control	705269	2237958	0.055026915	0	0	0	0	275392	291420	0	291437	0	0	0	0	0	0	0	0	0	0	0	0	0	0	0	0	0	0	0	0	0	0	0	0	0	0	0	0	0	0	0	0	0
2	2	10	210	PM	control	705269	2237958	0.055026915	0	0	0	0	304195	314644	0	314653	0	0	0	0	0	0	0	0	0	0	0	0	0	0	0	0	0	0	0	0	0	0	0	0	0	0	0	0	0	0	0	0	0
2	2	10	212	AM	control	521852	2237958	0.928596074	0	0	0	0	275392	275393	0	279513	0	0	0	0	0	0	0	0	0	0	0	0	0	0	0	0	0	0	0	0	0	0	0	0	0	0	0	0	0	0	0	0	0
2	2	10	212	PM	control	521852	2237958	0.928596074	0	0	0	0	304195	0	0	0	0	0	0	0	0	0	0	0	0	0	0	0	0	0	0	0	0	0	0	0	0	0	0	0	0	0	0	0	0	0	0	0	0
2	2	10	215	AM	control	292027	395800	0.086367521	0	0	0	0	275392	275393	0	275874	0	0	0	0	0	0	0	0	0	0	0	0	0	0	0	0	0	0	0	0	0	0	0	0	0	0	0	0	0	0	0	0	0
2	2	10	215	PM	control	292027	395800	0.086367521	0	0	0	0	304195	0	304196	0	0	0	0	0	0	0	0	0	0	0	0	0	0	0	0	0	0	0	0	0	0	0	0	0	0	0	0	0	0	0	0	0	0
2	2	10	217	AM	control	996869	2237958	0.077196127	0	0	0	0	275392	275393	278927	275393	0	0	0	0	0	0	0	0	0	0	0	0	0	0	0	0	0	0	0	0	0	0	0	0	0	0	0	0	0	0	0	0	0
2	2	10	217	PM	control	996869	2237958	0.077196127	0	0	0	0	304195	0	304196	0	0	0	0	0	0	0	0	0	0	0	0	0	0	0	0	0	0	0	0	0	0	0	0	0	0	0	0	0	0	0	0	0	0
2	2	10	218	AM	control	206370	2001356	0.906682231	0	0	0	0	275392	277807	275747	277807	0	0	0	0	0	0	0	0	0	0	0	0	0	0	0	0	0	0	0	0	0	0	0	0	0	0	0	0	0	0	0	0	0
2	2	10	218	PM	control	206370	2001356	0.906682231	0	0	0	0	304195	306490	306657	0	0	0	0	0	0	0	0	0	0	0	0	0	0	0	0	0	0	0	0	0	0	0	0	0	0	0	0	0	0	0	0	0	0
2	2	10	220	AM	control	256170	2223206	0.970416267	0	0	0	0	275392	284283	291869	284375	0	0	0	0	0	0	0	0	0	0	0	0	0	0	0	0	0	0	0	0	0	0	0	0	0	0	0	0	0	0	0	0	0
2	2	10	220	PM	control	256170	2223206	0.970416267	0	0	0	0	304195	307175	305917	307177	0	0	0	0	0	0	0	0	0	0	0	0	0	0	0	0	0	0	0	0	0	0	0	0	0	0	0	0	0	0	0	0	0
2	2	10	226	AM	control	382698	2237958	0.788578932	0	0	0	0	275392	0	0	0	0	0	0	0	0	0	0	0	0	0	0	0	0	0	0	0	0	0	0	0	0	0	0	0	0	0	0	0	0	0	0	0	0
2	2	10	226	PM	control	382698	2237958	0.788578932	0	0	0	0	304195	0	0	0	0	0	0	0	0	0	0	0	0	0	0	0	0	0	0	0	0	0	0	0	0	0	0	0	0	0	0	0	0	0	0	0	0
2	2	10	227	AM	control	1839700	2237958	0.06612935	0	0	0	0	275392	275393	280194	275393	0	0	0	0	0	0	0	0	0	0	0	0	0	0	0	0	0	0	0	0	0	0	0	0	0	0	0	0	0	0	0	0	0
2	2	10	227	PM	control	1839700	2237958	0.06612935	0	0	0	0	304195	304196	0	304196	0	0	0	0	0	0	0	0	0	0	0	0	0	0	0	0	0	0	0	0	0	0	0	0	0	0	0	0	0	0	0	0	0
2	2	10	232	AM	control	1715307	2237958	0.028191548	0	0	0	0	275392	275393	276473	275468	0	0	0	0	0	0	0	0	0	0	0	0	0	0	0	0	0	0	0	0	0	0	0	0	0	0	0	0	0	0	0	0	0
2	2	10	232	PM	control	1715307	2237958	0.028191548	0	0	0	0	304195	304196	0	304265	0	0	0	0	0	0	0	0	0	0	0	0	0	0	0	0	0	0	0	0	0	0	0	0	0	0	0	0	0	0	0	0	0
2	2	10	237	AM	control	1793780	2237958	0.739382699	0	0	0	0	275392	275393	281469	275783	0	0	0	0	0	0	0	0	0	0	0	0	0	0	0	0	0	0	0	0	0	0	0	0	0	0	0	0	0	0	0	0	0
2	2	10	237	PM	control	1793780	2237958	0.739382699	0	0	0	0	304195	304196	313190	304480	0	0	0	0	0	0	0	0	0	0	0	0	0	0	0	0	0	0	0	0	0	0	0	0	0	0	0	0	0	0	0	0	0
2	2	10	238	AM	control	1807840	2237958	0.211938865	0	0	1	0	275392	275393	275690	275565	0	0	0	0	0	0	0	0	0	0	0	0	0	0	0	0	0	0	0	0	0	0	0	0	0	0	0	0	0	0	0	0	0
2	2	10	238	PM	control	1807840	2237958	0.211938865	0	0	1	1	304195	304196	0	304196	0	0	0	0	0	0	0	0	0	0	0	0	0	0	0	0	0	0	0	0	0	0	0	0	0	0	0	0	0	0	0	0	0
2	2	10	242	AM	control	304719	2233128	0.906164373	0	0	0	0	275392	279094	278757	0	0	0	0	0	0	0	0	0	0	0	0	0	0	0	0	0	0	0	0	0	0	0	0	0	0	0	0	0	0	0	0	0	0
2	2	10	242	PM	control	304719	2233128	0.906164373	0	0	0	0	304195	308564	304505	318784	0	0	0	0	0	0	0	0	0	0	0	0	0	0	0	0	0	0	0	0	0	0	0	0	0	0	0	0	0	0	0	0	0
2	2	10	245	AM	control	623601	2237456	0.041604568	0	0	0	0	275392	275393	0	275393	0	0	0	0	0	0	0	0	0	0	0	0	0	0	0	0	0	0	0	0	0	0	0	0	0	0	0	0	0	0	0	0	0
2	2	10	245	PM	control	623601	2237456	0.041604568	0	0	0	0	304195	0	304196	0	0	0	0	0	0	0	0	0	0	0	0	0	0	0	0	0	0	0	0	0	0	0	0	0	0	0	0	0	0	0	0	0	0
2	2	10	251	AM	control	1832414	2237958	0.191423568	0	0	0	0	275392	275393	0	275700	0	0	0	0	0	0	0	0	0	0	0	0	0	0	0	0	0	0	0	0	0	0	0	0	0	0	0	0	0	0	0	0	0
2	2	10	251	PM	control	1832414	2237958	0.191423568	0	0	0	0	304195	304196	0	304889	0	0	0	0	0	0	0	0	0	0	0	0	0	0	0	0	0	0	0	0	0	0	0	0	0	0	0	0	0	0	0	0	0
2	2	10	255	AM	control	166518	2183624	0.998208852	0	0	0	0	275392	290496	287495	290510	0	0	0	0	0	0	0	0	0	0	0	0	0	0	0	0	0	0	0	0	0	0	0	0	0	0	0	0	0	0	0	0	0
2	2	10	255	PM	control	166518	2183624	0.998208852	0	0	0	0	304195	308264	304571	0	0	0	0	0	0	0	0	0	0	0	0	0	0	0	0	0	0	0	0	0	0	0	0	0	0	0	0	0	0	0	0	0	0
2	2	10	256	AM	control	979028	2237958	0.021469793	0	0	0	0	275392	275393	288008	275393	0	0	0	0	0	0	0	0	0	0	0	0	0	0	0	0	0	0	0	0	0	0	0	0	0	0	0	0	0	0	0	0	0
2	2	10	256	PM	control	979028	2237958	0.021469793	0	0	0	0	304195	304196	308182	304199	0	0	0	0	0	0	0	0	0	0	0	0	0	0	0	0	0	0	0	0	0	0	0	0	0	0	0	0	0	0	0	0	0
2	2	10	260	AM	control	1738548	2237958	0.232514268	0	0	1	0	275392	275393	282587	275393	0	0	0	0	0	0	0	0	0	0	0	0	0	0	0	0	0	0	0	0	0	0	0	0	0	0	0	0	0	0	0	0	0
2	2	10	260	PM	control	1738548	2237958	0.232514268	0	0	1	1	304195	304196	0	304196	0	0	0	0	0	0	0	0	0	0	0	0	0	0	0	0	0	0	0	0	0	0	0	0	0	0	0	0	0	0	0	0	0
2	2	10	262	AM	control	34277	312915	0.949897588	0	0	0	0	NA	NA	NA	NA	NA	0	0	0	0	0	0	0	0	0	0	0	0	0	0	0	0	0	0	0	0	0	0	0	0	0	0	0	0	0	0	0	0
2	2	10	262	PM	control	34277	312915	0.949897588	0	0	0	0	304195	305088	0	0	0	0	0	0	0	0	0	0	0	0	0	0	0	0	0	0	0	0	0	0	0	0	0	0	0	0	0	0	0	0	0	0	0
2	2	10	263	AM	control	470419	2237958	0.947314821	0	0	0	0	275392	0	0	0	0	0	0	0	0	0	0	0	0	0	0	0	0	0	0	0	0	0	0	0	0	0	0	0	0	0	0	0	0	0	0	0	0
2	2	10	263	PM	control	470419	2237958	0.947314821	0	0	0	0	304195	305255	0	0	0	0	0	0	0	0	0	0	0	0	0	0	0	0	0	0	0	0	0	0	0	0	0	0	0	0	0	0	0	0	0	0	0
2	2	10	265	AM	control	254049	2237902	0.024492185	1	19	1	0	275392	275393	275972	275768	277332	101	100	351	110	34	42	27	32	36	222	50	29	39	35	54	38	55	26	43	0	0	0	0	0	0	0	0	0	0	0	0	0
2	2	10	265	PM	control	254049	2237902	0.024492185	0	0	1	0	304195	305503	305869	0	0	0	0	0	0	0	0	0	0	0	0	0	0	0	0	0	0	0	0	0	0	0	0	0	0	0	0	0	0	0	0	0	0
2	2	10	289	AM	control	941702	2237957	0.033894292	0	0	0	0	275392	275393	278794	275393	0	0	0	0	0	0	0	0	0	0	0	0	0	0	0	0	0	0	0	0	0	0	0	0	0	0	0	0	0	0	0	0	0
2	2	10	289	PM	control	941702	2237957	0.033894292	0	0	0	0	304195	304196	310027	304196	0	0	0	0	0	0	0	0	0	0	0	0	0	0	0	0	0	0	0	0	0	0	0	0	0	0	0	0	0	0	0	0	0
2	2	10	294	AM	control	90365	336481	0.728565641	0	0	0	0	275392	0	275393	0	0	0	0	0	0	0	0	0	0	0	0	0	0	0	0	0	0	0	0	0	0	0	0	0	0	0	0	0	0	0	0	0	0
2	2	10	294	PM	control	90365	336481	0.728565641	0	0	0	0	304195	314570	0	314570	0	0	0	0	0	0	0	0	0	0	0	0	0	0	0	0	0	0	0	0	0	0	0	0	0	0	0	0	0	0	0	0	0
2	2	10	296	AM	control	1821958	2237958	0.093967426	0	0	2	1	275392	275393	276203	275590	0	0	0	0	0	0	0	0	0	0	0	0	0	0	0	0	0	0	0	0	0	0	0	0	0	0	0	0	0	0	0	0	0
2	2	10	296	PM	control	1821958	2237958	0.093967426	1	6	3	1	304195	304196	307101	304196	307493	61	82	87	72	304	86	0	0	0	0	0	0	0	0	0	0	0	0	0	0	0	0	0	0	0	0	0	0	0	0	0	0
2	2	10	298	AM	control	1856646	2237958	0.041952448	0	0	0	0	275392	275393	278155	275497	0	0	0	0	0	0	0	0	0	0	0	0	0	0	0	0	0	0	0	0	0	0	0	0	0	0	0	0	0	0	0	0	0
2	2	10	298	PM	control	1856646	2237958	0.041952448	0	0	0	0	304195	304196	305130	304196	0	0	0	0	0	0	0	0	0	0	0	0	0	0	0	0	0	0	0	0	0	0	0	0	0	0	0	0	0	0	0	0	0
2	2	10	301	AM	control	1205137	2237958	0.68673183	1	1	1	0	275392	275454	277321	276735	280290	59	0	0	0	0	0	0	0	0	0	0	0	0	0	0	0	0	0	0	0	0	0	0	0	0	0	0	0	0	0	0	0
2	2	10	301	PM	control	1205137	2237958	0.68673183	0	0	1	0	304195	304196	304682	304338	0	0	0	0	0	0	0	0	0	0	0	0	0	0	0	0	0	0	0	0	0	0	0	0	0	0	0	0	0	0	0	0	0
2	2	10	308	AM	control	1455477	2237958	0.055525608	0	0	0	0	275392	275696	277656	276929	0	0	0	0	0	0	0	0	0	0	0	0	0	0	0	0	0	0	0	0	0	0	0	0	0	0	0	0	0	0	0	0	0
2	2	10	308	PM	control	1455477	2237958	0.055525608	0	0	0	0	304195	304196	0	304196	0	0	0	0	0	0	0	0	0	0	0	0	0	0	0	0	0	0	0	0	0	0	0	0	0	0	0	0	0	0	0	0	0
2	2	10	313	AM	control	679693	2237956	0.989706667	0	0	0	0	275392	278457	275937	0	0	0	0	0	0	0	0	0	0	0	0	0	0	0	0	0	0	0	0	0	0	0	0	0	0	0	0	0	0	0	0	0	0
2	2	10	313	PM	control	679693	2237956	0.989706667	0	0	0	0	NA	NA	NA	NA	NA	0	0	0	0	0	0	0	0	0	0	0	0	0	0	0	0	0	0	0	0	0	0	0	0	0	0	0	0	0	0	0	0
2	2	10	318	AM	control	1674476	2237957	0.056464704	0	0	1	0	275392	275393	280384	275393	0	0	0	0	0	0	0	0	0	0	0	0	0	0	0	0	0	0	0	0	0	0	0	0	0	0	0	0	0	0	0	0	0
2	2	10	318	PM	control	1674476	2237957	0.056464704	1	5	2	1	304195	304196	305674	304196	306009	70	37	60	54	47	0	0	0	0	0	0	0	0	0	0	0	0	0	0	0	0	0	0	0	0	0	0	0	0	0	0	0
2	2	10	320	AM	control	1906312	2237958	0.237163634	0	0	0	0	275392	275393	277522	279378	0	0	0	0	0	0	0	0	0	0	0	0	0	0	0	0	0	0	0	0	0	0	0	0	0	0	0	0	0	0	0	0	0
2	2	10	320	PM	control	1906312	2237958	0.237163634	0	0	0	0	304195	304196	0	304257	0	0	0	0	0	0	0	0	0	0	0	0	0	0	0	0	0	0	0	0	0	0	0	0	0	0	0	0	0	0	0	0	0
2	2	10	326	AM	control	1139365	2237958	0.134659379	0	0	0	0	275392	275393	275986	275393	0	0	0	0	0	0	0	0	0	0	0	0	0	0	0	0	0	0	0	0	0	0	0	0	0	0	0	0	0	0	0	0	0
2	2	10	326	PM	control	1139365	2237958	0.134659379	0	0	0	0	304195	304196	314344	304298	0	0	0	0	0	0	0	0	0	0	0	0	0	0	0	0	0	0	0	0	0	0	0	0	0	0	0	0	0	0	0	0	0
2	2	10	329	AM	control	1175173	2237958	0.921828587	0	0	0	0	275392	292674	275393	292681	0	0	0	0	0	0	0	0	0	0	0	0	0	0	0	0	0	0	0	0	0	0	0	0	0	0	0	0	0	0	0	0	0
2	2	10	329	PM	control	1175173	2237958	0.921828587	0	0	0	0	304195	315467	0	316406	0	0	0	0	0	0	0	0	0	0	0	0	0	0	0	0	0	0	0	0	0	0	0	0	0	0	0	0	0	0	0	0	0
2	2	10	332	AM	control	1816595	2237957	0.085886013	0	0	0	0	275392	275393	275910	275393	0	0	0	0	0	0	0	0	0	0	0	0	0	0	0	0	0	0	0	0	0	0	0	0	0	0	0	0	0	0	0	0	0
2	2	10	332	PM	control	1816595	2237957	0.085886013	0	0	0	0	304195	304196	304647	304218	0	0	0	0	0	0	0	0	0	0	0	0	0	0	0	0	0	0	0	0	0	0	0	0	0	0	0	0	0	0	0	0	0
2	2	10	334	AM	control	1034616	2237958	0.692707209	0	0	0	0	275392	277123	277195	0	0	0	0	0	0	0	0	0	0	0	0	0	0	0	0	0	0	0	0	0	0	0	0	0	0	0	0	0	0	0	0	0	0
2	2	10	334	PM	control	1034616	2237958	0.692707209	0	0	0	0	304195	0	0	0	0	0	0	0	0	0	0	0	0	0	0	0	0	0	0	0	0	0	0	0	0	0	0	0	0	0	0	0	0	0	0	0	0
2	2	10	342	AM	control	1017744	2237958	0.35098307	0	0	0	0	275392	0	275411	0	0	0	0	0	0	0	0	0	0	0	0	0	0	0	0	0	0	0	0	0	0	0	0	0	0	0	0	0	0	0	0	0	0
2	2	10	342	PM	control	1017744	2237958	0.35098307	0	0	0	0	304195	304196	311411	310812	0	0	0	0	0	0	0	0	0	0	0	0	0	0	0	0	0	0	0	0	0	0	0	0	0	0	0	0	0	0	0	0	0
2	2	10	353	AM	control	1425086	2237958	0.348662099	0	0	0	0	275392	276389	0	289426	0	0	0	0	0	0	0	0	0	0	0	0	0	0	0	0	0	0	0	0	0	0	0	0	0	0	0	0	0	0	0	0	0
2	2	10	353	PM	control	1425086	2237958	0.348662099	0	0	0	0	304195	0	304196	0	0	0	0	0	0	0	0	0	0	0	0	0	0	0	0	0	0	0	0	0	0	0	0	0	0	0	0	0	0	0	0	0	0
2	2	10	356	AM	control	1140245	2237958	0.133200725	0	0	0	0	275392	275393	0	275587	0	0	0	0	0	0	0	0	0	0	0	0	0	0	0	0	0	0	0	0	0	0	0	0	0	0	0	0	0	0	0	0	0
2	2	10	356	PM	control	1140245	2237958	0.133200725	0	0	0	0	304195	0	304196	0	0	0	0	0	0	0	0	0	0	0	0	0	0	0	0	0	0	0	0	0	0	0	0	0	0	0	0	0	0	0	0	0	0
2	2	10	376	AM	control	662297	2237957	0.079939622	0	0	0	0	275392	275393	276412	275429	0	0	0	0	0	0	0	0	0	0	0	0	0	0	0	0	0	0	0	0	0	0	0	0	0	0	0	0	0	0	0	0	0
2	2	10	376	PM	control	662297	2237957	0.079939622	0	0	0	0	304195	304196	305258	304282	0	0	0	0	0	0	0	0	0	0	0	0	0	0	0	0	0	0	0	0	0	0	0	0	0	0	0	0	0	0	0	0	0
2	2	10	380	AM	control	533831	2237958	0.994026579	0	0	0	0	NA	NA	NA	NA	NA	0	0	0	0	0	0	0	0	0	0	0	0	0	0	0	0	0	0	0	0	0	0	0	0	0	0	0	0	0	0	0	0
2	2	10	380	PM	control	533831	2237958	0.994026579	0	0	0	0	NA	NA	NA	NA	NA	0	0	0	0	0	0	0	0	0	0	0	0	0	0	0	0	0	0	0	0	0	0	0	0	0	0	0	0	0	0	0	0
2	2	10	387	AM	control	369889	2237862	0.827738505	0	0	0	0	275392	0	276077	0	0	0	0	0	0	0	0	0	0	0	0	0	0	0	0	0	0	0	0	0	0	0	0	0	0	0	0	0	0	0	0	0	0
2	2	10	387	PM	control	369889	2237862	0.827738505	0	0	0	0	304195	304196	304968	304768	0	0	0	0	0	0	0	0	0	0	0	0	0	0	0	0	0	0	0	0	0	0	0	0	0	0	0	0	0	0	0	0	0
2	2	10	390	AM	control	451764	2237957	0.951041988	0	0	0	0	275392	0	291473	0	0	0	0	0	0	0	0	0	0	0	0	0	0	0	0	0	0	0	0	0	0	0	0	0	0	0	0	0	0	0	0	0	0
2	2	10	390	PM	control	451764	2237957	0.951041988	0	0	0	0	304195	304196	304919	306862	0	0	0	0	0	0	0	0	0	0	0	0	0	0	0	0	0	0	0	0	0	0	0	0	0	0	0	0	0	0	0	0	0
2	2	10	391	AM	control	669456	2237958	0.001414935	0	0	0	0	275392	275393	281098	275393	0	0	0	0	0	0	0	0	0	0	0	0	0	0	0	0	0	0	0	0	0	0	0	0	0	0	0	0	0	0	0	0	0
2	2	10	391	PM	control	669456	2237958	0.001414935	0	0	0	0	304195	304196	0	304196	0	0	0	0	0	0	0	0	0	0	0	0	0	0	0	0	0	0	0	0	0	0	0	0	0	0	0	0	0	0	0	0	0
2	2	10	394	AM	control	1753245	2237958	0.271527221	1	11	2	1	275392	275393	277110	275505	278456	35	58	33	49	32	35	57	31	44	32	39	0	0	0	0	0	0	0	0	0	0	0	0	0	0	0	0	0	0	0	0	0
2	2	10	394	PM	control	1753245	2237958	0.271527221	1	6	3	0	304195	304196	304868	304332	306497	134	121	49	106	60	84	0	0	0	0	0	0	0	0	0	0	0	0	0	0	0	0	0	0	0	0	0	0	0	0	0	0
2	2	10	395	AM	control	1546145	2237617	0.65440517	1	10	2	1	275392	276234	278171	276262	278655	113	70	41	84	40	34	40	110	28	50	0	0	0	0	0	0	0	0	0	0	0	0	0	0	0	0	0	0	0	0	0	0
2	2	10	395	PM	control	1546145	2237617	0.65440517	0	0	2	0	304195	306767	308139	311699	0	0	0	0	0	0	0	0	0	0	0	0	0	0	0	0	0	0	0	0	0	0	0	0	0	0	0	0	0	0	0	0	0
2	2	10	398	AM	control	646869	2237958	0.684210523	0	0	0	0	275392	275471	275692	275507	0	0	0	0	0	0	0	0	0	0	0	0	0	0	0	0	0	0	0	0	0	0	0	0	0	0	0	0	0	0	0	0	0
2	2	10	398	PM	control	646869	2237958	0.684210523	0	0	0	0	304195	304641	304228	304641	0	0	0	0	0	0	0	0	0	0	0	0	0	0	0	0	0	0	0	0	0	0	0	0	0	0	0	0	0	0	0	0	0
2	2	10	400	AM	control	392538	2232026	0.917358836	0	0	0	0	275392	278355	275458	0	0	0	0	0	0	0	0	0	0	0	0	0	0	0	0	0	0	0	0	0	0	0	0	0	0	0	0	0	0	0	0	0	0
2	2	10	400	PM	control	392538	2232026	0.917358836	0	0	0	0	304195	308461	0	308547	0	0	0	0	0	0	0	0	0	0	0	0	0	0	0	0	0	0	0	0	0	0	0	0	0	0	0	0	0	0	0	0	0
2	2	10	433	AM	control	677092	2237958	0.245868842	0	0	0	0	275392	275393	280700	277589	0	0	0	0	0	0	0	0	0	0	0	0	0	0	0	0	0	0	0	0	0	0	0	0	0	0	0	0	0	0	0	0	0
2	2	10	433	PM	control	677092	2237958	0.245868842	0	0	0	0	304195	304497	0	310696	0	0	0	0	0	0	0	0	0	0	0	0	0	0	0	0	0	0	0	0	0	0	0	0	0	0	0	0	0	0	0	0	0
2	2	10	437	AM	control	1735270	2237958	0.139044762	0	0	2	1	275392	275393	281512	275393	0	0	0	0	0	0	0	0	0	0	0	0	0	0	0	0	0	0	0	0	0	0	0	0	0	0	0	0	0	0	0	0	0
2	2	10	437	PM	control	1735270	2237958	0.139044762	1	9	3	1	304195	304196	304729	304274	304730	85	44	26	70	47	24	31	40	53	0	0	0	0	0	0	0	0	0	0	0	0	0	0	0	0	0	0	0	0	0	0	0
2	2	10	458	AM	control	633320	2237958	0.838878324	0	0	0	0	275392	281117	277596	281130	0	0	0	0	0	0	0	0	0	0	0	0	0	0	0	0	0	0	0	0	0	0	0	0	0	0	0	0	0	0	0	0	0
2	2	10	458	PM	control	633320	2237958	0.838878324	0	0	0	0	304195	304423	0	304458	0	0	0	0	0	0	0	0	0	0	0	0	0	0	0	0	0	0	0	0	0	0	0	0	0	0	0	0	0	0	0	0	0
2	2	10	462	AM	control	1045038	2237958	0.7855709	0	0	1	1	275392	277559	275393	277630	0	0	0	0	0	0	0	0	0	0	0	0	0	0	0	0	0	0	0	0	0	0	0	0	0	0	0	0	0	0	0	0	0
2	2	10	462	PM	control	1045038	2237958	0.7855709	0	0	1	0	304195	304196	307147	315532	0	0	0	0	0	0	0	0	0	0	0	0	0	0	0	0	0	0	0	0	0	0	0	0	0	0	0	0	0	0	0	0	0
2	2	10	475	AM	control	1147039	1370272	0.126951389	0	0	1	0	275392	275393	281511	275393	0	0	0	0	0	0	0	0	0	0	0	0	0	0	0	0	0	0	0	0	0	0	0	0	0	0	0	0	0	0	0	0	0
2	2	10	475	PM	control	1147039	1370272	0.126951389	0	0	1	1	304195	304196	304753	304265	0	0	0	0	0	0	0	0	0	0	0	0	0	0	0	0	0	0	0	0	0	0	0	0	0	0	0	0	0	0	0	0	0
2	2	10	476	AM	control	510974	2237957	0.916293626	0	0	0	0	275392	275393	279441	0	0	0	0	0	0	0	0	0	0	0	0	0	0	0	0	0	0	0	0	0	0	0	0	0	0	0	0	0	0	0	0	0	0
2	2	10	476	PM	control	510974	2237957	0.916293626	0	0	0	0	304195	317449	309946	317456	0	0	0	0	0	0	0	0	0	0	0	0	0	0	0	0	0	0	0	0	0	0	0	0	0	0	0	0	0	0	0	0	0
2	2	10	482	AM	control	1767188	2237958	0.170218989	0	0	0	0	275392	275393	275928	275655	0	0	0	0	0	0	0	0	0	0	0	0	0	0	0	0	0	0	0	0	0	0	0	0	0	0	0	0	0	0	0	0	0
2	2	10	482	PM	control	1767188	2237958	0.170218989	0	0	0	0	304195	304196	0	304196	0	0	0	0	0	0	0	0	0	0	0	0	0	0	0	0	0	0	0	0	0	0	0	0	0	0	0	0	0	0	0	0	0
2	2	10	492	AM	control	593216	2237958	0.936281513	0	0	0	0	275392	284052	279450	284067	0	0	0	0	0	0	0	0	0	0	0	0	0	0	0	0	0	0	0	0	0	0	0	0	0	0	0	0	0	0	0	0	0
2	2	10	492	PM	control	593216	2237958	0.936281513	0	0	0	0	304195	307894	312818	307902	0	0	0	0	0	0	0	0	0	0	0	0	0	0	0	0	0	0	0	0	0	0	0	0	0	0	0	0	0	0	0	0	0
2	2	10	507	AM	control	1795841	2237958	0.279334946	0	0	0	0	275392	275393	281339	280847	0	0	0	0	0	0	0	0	0	0	0	0	0	0	0	0	0	0	0	0	0	0	0	0	0	0	0	0	0	0	0	0	0
2	2	10	507	PM	control	1795841	2237958	0.279334946	0	0	0	0	304195	304196	0	304196	0	0	0	0	0	0	0	0	0	0	0	0	0	0	0	0	0	0	0	0	0	0	0	0	0	0	0	0	0	0	0	0	0
2	2	10	509	AM	control	1870685	2237958	0.188414066	0	0	0	0	275392	275393	280480	275595	0	0	0	0	0	0	0	0	0	0	0	0	0	0	0	0	0	0	0	0	0	0	0	0	0	0	0	0	0	0	0	0	0
2	2	10	509	PM	control	1870685	2237958	0.188414066	0	0	0	0	304195	306456	304352	307012	0	0	0	0	0	0	0	0	0	0	0	0	0	0	0	0	0	0	0	0	0	0	0	0	0	0	0	0	0	0	0	0	0
2	2	10	518	AM	control	363342	2227165	0.702990001	0	0	0	0	275392	275571	0	0	0	0	0	0	0	0	0	0	0	0	0	0	0	0	0	0	0	0	0	0	0	0	0	0	0	0	0	0	0	0	0	0	0
2	2	10	518	PM	control	363342	2227165	0.702990001	0	0	0	0	304195	304673	0	304673	0	0	0	0	0	0	0	0	0	0	0	0	0	0	0	0	0	0	0	0	0	0	0	0	0	0	0	0	0	0	0	0	0
2	2	10	534	AM	control	1404771	2237957	0.428935574	0	0	0	0	275392	275393	285575	275626	0	0	0	0	0	0	0	0	0	0	0	0	0	0	0	0	0	0	0	0	0	0	0	0	0	0	0	0	0	0	0	0	0
2	2	10	534	PM	control	1404771	2237957	0.428935574	0	0	0	0	304195	304196	304579	304196	0	0	0	0	0	0	0	0	0	0	0	0	0	0	0	0	0	0	0	0	0	0	0	0	0	0	0	0	0	0	0	0	0
2	2	10	538	AM	control	678677	858099	0.044752558	0	0	0	0	275392	275393	291864	275393	0	0	0	0	0	0	0	0	0	0	0	0	0	0	0	0	0	0	0	0	0	0	0	0	0	0	0	0	0	0	0	0	0
2	2	10	538	PM	control	678677	858099	0.044752558	0	0	0	0	304195	304196	305189	304196	0	0	0	0	0	0	0	0	0	0	0	0	0	0	0	0	0	0	0	0	0	0	0	0	0	0	0	0	0	0	0	0	0
2	2	10	540	AM	control	1263397	2237958	0.903293703	0	0	0	0	275392	278545	278900	289317	0	0	0	0	0	0	0	0	0	0	0	0	0	0	0	0	0	0	0	0	0	0	0	0	0	0	0	0	0	0	0	0	0
2	2	10	540	PM	control	1263397	2237958	0.903293703	0	0	0	0	304195	306682	0	0	0	0	0	0	0	0	0	0	0	0	0	0	0	0	0	0	0	0	0	0	0	0	0	0	0	0	0	0	0	0	0	0	0
2	2	10	549	AM	control	273985	510573	0.862366802	0	0	0	0	275392	285647	286053	285947	0	0	0	0	0	0	0	0	0	0	0	0	0	0	0	0	0	0	0	0	0	0	0	0	0	0	0	0	0	0	0	0	0
2	2	10	549	PM	control	273985	510573	0.862366802	0	0	0	0	304195	304196	314292	314157	0	0	0	0	0	0	0	0	0	0	0	0	0	0	0	0	0	0	0	0	0	0	0	0	0	0	0	0	0	0	0	0	0
2	2	10	552	AM	control	886439	2233966	0.619313308	0	0	0	0	275392	275393	0	275479	0	0	0	0	0	0	0	0	0	0	0	0	0	0	0	0	0	0	0	0	0	0	0	0	0	0	0	0	0	0	0	0	0
2	2	10	552	PM	control	886439	2233966	0.619313308	0	0	0	0	304195	0	304196	0	0	0	0	0	0	0	0	0	0	0	0	0	0	0	0	0	0	0	0	0	0	0	0	0	0	0	0	0	0	0	0	0	0
2	2	10	560	AM	control	1008699	2237931	0.182766771	0	0	0	0	275392	275393	278892	275393	0	0	0	0	0	0	0	0	0	0	0	0	0	0	0	0	0	0	0	0	0	0	0	0	0	0	0	0	0	0	0	0	0
2	2	10	560	PM	control	1008699	2237931	0.182766771	0	0	0	0	304195	304196	0	304481	0	0	0	0	0	0	0	0	0	0	0	0	0	0	0	0	0	0	0	0	0	0	0	0	0	0	0	0	0	0	0	0	0
2	2	10	564	AM	control	682827	2237958	0.417659309	0	0	0	0	275392	276059	0	276129	0	0	0	0	0	0	0	0	0	0	0	0	0	0	0	0	0	0	0	0	0	0	0	0	0	0	0	0	0	0	0	0	0
2	2	10	564	PM	control	682827	2237958	0.417659309	0	0	0	0	304195	304196	310766	309484	0	0	0	0	0	0	0	0	0	0	0	0	0	0	0	0	0	0	0	0	0	0	0	0	0	0	0	0	0	0	0	0	0
2	2	10	576	AM	control	1139205	2237958	0.130301209	0	0	0	0	275392	275393	284831	275393	0	0	0	0	0	0	0	0	0	0	0	0	0	0	0	0	0	0	0	0	0	0	0	0	0	0	0	0	0	0	0	0	0
2	2	10	576	PM	control	1139205	2237958	0.130301209	0	0	0	0	304195	304196	315690	304196	0	0	0	0	0	0	0	0	0	0	0	0	0	0	0	0	0	0	0	0	0	0	0	0	0	0	0	0	0	0	0	0	0
2	2	10	580	AM	control	268259	2188616	0.961376427	0	0	0	0	275392	287147	288504	287381	0	0	0	0	0	0	0	0	0	0	0	0	0	0	0	0	0	0	0	0	0	0	0	0	0	0	0	0	0	0	0	0	0
2	2	10	580	PM	control	268259	2188616	0.961376427	0	0	0	0	304195	304286	304823	304633	0	0	0	0	0	0	0	0	0	0	0	0	0	0	0	0	0	0	0	0	0	0	0	0	0	0	0	0	0	0	0	0	0
2	2	10	592	AM	control	977749	2237958	0.858944469	0	0	0	0	275392	289688	277428	289694	0	0	0	0	0	0	0	0	0	0	0	0	0	0	0	0	0	0	0	0	0	0	0	0	0	0	0	0	0	0	0	0	0
2	2	10	592	PM	control	977749	2237958	0.858944469	0	0	0	0	304195	0	307328	0	0	0	0	0	0	0	0	0	0	0	0	0	0	0	0	0	0	0	0	0	0	0	0	0	0	0	0	0	0	0	0	0	0
2	2	10	593	AM	control	530776	2237897	0.243125256	0	0	0	0	NA	NA	NA	NA	NA	0	0	0	0	0	0	0	0	0	0	0	0	0	0	0	0	0	0	0	0	0	0	0	0	0	0	0	0	0	0	0	0
2	2	10	593	PM	control	530776	2237897	0.243125256	0	0	0	0	NA	NA	NA	NA	NA	0	0	0	0	0	0	0	0	0	0	0	0	0	0	0	0	0	0	0	0	0	0	0	0	0	0	0	0	0	0	0	0
2	2	10	599	AM	control	1171478	2237958	0.038169416	0	0	0	0	275392	275393	280301	275544	0	0	0	0	0	0	0	0	0	0	0	0	0	0	0	0	0	0	0	0	0	0	0	0	0	0	0	0	0	0	0	0	0
2	2	10	599	PM	control	1171478	2237958	0.038169416	0	0	0	0	304195	304196	304506	304258	0	0	0	0	0	0	0	0	0	0	0	0	0	0	0	0	0	0	0	0	0	0	0	0	0	0	0	0	0	0	0	0	0
2	2	10	600	AM	control	186116	2235643	0.911168985	0	0	0	0	275392	0	0	0	0	0	0	0	0	0	0	0	0	0	0	0	0	0	0	0	0	0	0	0	0	0	0	0	0	0	0	0	0	0	0	0	0
2	2	10	600	PM	control	186116	2235643	0.911168985	0	0	0	0	304195	319981	317871	0	0	0	0	0	0	0	0	0	0	0	0	0	0	0	0	0	0	0	0	0	0	0	0	0	0	0	0	0	0	0	0	0	0
2	2	10	607	AM	control	1374234	2237956	0.087110544	0	0	0	0	275392	275393	276008	275433	0	0	0	0	0	0	0	0	0	0	0	0	0	0	0	0	0	0	0	0	0	0	0	0	0	0	0	0	0	0	0	0	0
2	2	10	607	PM	control	1374234	2237956	0.087110544	0	0	0	0	304195	304196	309756	304196	0	0	0	0	0	0	0	0	0	0	0	0	0	0	0	0	0	0	0	0	0	0	0	0	0	0	0	0	0	0	0	0	0
2	2	10	610	AM	control	656086	2237958	0.069631049	0	0	0	0	275392	275393	279293	275393	0	0	0	0	0	0	0	0	0	0	0	0	0	0	0	0	0	0	0	0	0	0	0	0	0	0	0	0	0	0	0	0	0
2	2	10	610	PM	control	656086	2237958	0.069631049	0	0	0	0	304195	304223	0	304223	0	0	0	0	0	0	0	0	0	0	0	0	0	0	0	0	0	0	0	0	0	0	0	0	0	0	0	0	0	0	0	0	0
2	2	10	620	AM	control	312689	1881910	0.915161442	0	0	0	0	275392	278381	0	0	0	0	0	0	0	0	0	0	0	0	0	0	0	0	0	0	0	0	0	0	0	0	0	0	0	0	0	0	0	0	0	0	0
2	2	10	620	PM	control	312689	1881910	0.915161442	0	0	0	0	304195	0	0	0	0	0	0	0	0	0	0	0	0	0	0	0	0	0	0	0	0	0	0	0	0	0	0	0	0	0	0	0	0	0	0	0	0
2	2	10	621	AM	control	1742049	2237958	0.615031488	1	1	1	0	275392	275393	279510	287058	287831	156	0	0	0	0	0	0	0	0	0	0	0	0	0	0	0	0	0	0	0	0	0	0	0	0	0	0	0	0	0	0	0
2	2	10	621	PM	control	1742049	2237958	0.615031488	1	7	2	0	304195	304196	306161	304284	307766	54	74	49	45	61	70	69	0	0	0	0	0	0	0	0	0	0	0	0	0	0	0	0	0	0	0	0	0	0	0	0	0
2	2	10	632	AM	control	104358	506430	0.877324828	0	0	0	0	275392	278301	279180	280294	0	0	0	0	0	0	0	0	0	0	0	0	0	0	0	0	0	0	0	0	0	0	0	0	0	0	0	0	0	0	0	0	0
2	2	10	632	PM	control	104358	506430	0.877324828	0	0	0	0	304195	313150	313252	313442	0	0	0	0	0	0	0	0	0	0	0	0	0	0	0	0	0	0	0	0	0	0	0	0	0	0	0	0	0	0	0	0	0
2	2	10	646	AM	control	1815092	2237909	0.189818485	0	0	0	0	275392	275393	276365	275604	0	0	0	0	0	0	0	0	0	0	0	0	0	0	0	0	0	0	0	0	0	0	0	0	0	0	0	0	0	0	0	0	0
2	2	10	646	PM	control	1815092	2237909	0.189818485	0	0	0	0	304195	304196	312876	304196	0	0	0	0	0	0	0	0	0	0	0	0	0	0	0	0	0	0	0	0	0	0	0	0	0	0	0	0	0	0	0	0	0
2	2	10	650	AM	control	412526	2237928	0.857179371	0	0	0	0	275392	275393	276578	276228	0	0	0	0	0	0	0	0	0	0	0	0	0	0	0	0	0	0	0	0	0	0	0	0	0	0	0	0	0	0	0	0	0
2	2	10	650	PM	control	412526	2237928	0.857179371	0	0	0	0	304195	304746	314530	304812	0	0	0	0	0	0	0	0	0	0	0	0	0	0	0	0	0	0	0	0	0	0	0	0	0	0	0	0	0	0	0	0	0
2	2	10	663	AM	control	1053801	2237958	0.178927497	0	0	0	0	275392	275393	0	275393	0	0	0	0	0	0	0	0	0	0	0	0	0	0	0	0	0	0	0	0	0	0	0	0	0	0	0	0	0	0	0	0	0
2	2	10	663	PM	control	1053801	2237958	0.178927497	0	0	0	0	304195	305888	304196	305890	0	0	0	0	0	0	0	0	0	0	0	0	0	0	0	0	0	0	0	0	0	0	0	0	0	0	0	0	0	0	0	0	0
2	2	10	665	AM	control	259762	2227828	0.98691877	0	0	0	0	275392	0	0	0	0	0	0	0	0	0	0	0	0	0	0	0	0	0	0	0	0	0	0	0	0	0	0	0	0	0	0	0	0	0	0	0	0
2	2	10	665	PM	control	259762	2227828	0.98691877	0	0	0	0	NA	NA	NA	NA	NA	0	0	0	0	0	0	0	0	0	0	0	0	0	0	0	0	0	0	0	0	0	0	0	0	0	0	0	0	0	0	0	0
2	2	10	673	AM	control	1186349	2237958	0.65334596	0	0	0	0	275392	0	275393	0	0	0	0	0	0	0	0	0	0	0	0	0	0	0	0	0	0	0	0	0	0	0	0	0	0	0	0	0	0	0	0	0	0
2	2	10	673	PM	control	1186349	2237958	0.65334596	0	0	0	0	304195	307435	0	312199	0	0	0	0	0	0	0	0	0	0	0	0	0	0	0	0	0	0	0	0	0	0	0	0	0	0	0	0	0	0	0	0	0
2	2	10	740	AM	control	832623	2237958	0.607120566	0	0	0	0	275392	0	275393	0	0	0	0	0	0	0	0	0	0	0	0	0	0	0	0	0	0	0	0	0	0	0	0	0	0	0	0	0	0	0	0	0	0
2	2	10	740	PM	control	832623	2237958	0.607120566	0	0	0	0	304195	304196	0	304196	0	0	0	0	0	0	0	0	0	0	0	0	0	0	0	0	0	0	0	0	0	0	0	0	0	0	0	0	0	0	0	0	0
2	2	10	838	AM	control	799674	2237957	0.075723109	0	0	0	0	275392	275393	278491	275579	0	0	0	0	0	0	0	0	0	0	0	0	0	0	0	0	0	0	0	0	0	0	0	0	0	0	0	0	0	0	0	0	0
2	2	10	838	PM	control	799674	2237957	0.075723109	0	0	0	0	304195	304196	321241	304196	0	0	0	0	0	0	0	0	0	0	0	0	0	0	0	0	0	0	0	0	0	0	0	0	0	0	0	0	0	0	0	0	0
2	2	10	929	AM	control	410511	2237958	0.907728723	0	0	0	0	275392	279369	279516	279763	0	0	0	0	0	0	0	0	0	0	0	0	0	0	0	0	0	0	0	0	0	0	0	0	0	0	0	0	0	0	0	0	0
2	2	10	929	PM	control	410511	2237958	0.907728723	0	0	0	0	304195	311569	312584	311763	0	0	0	0	0	0	0	0	0	0	0	0	0	0	0	0	0	0	0	0	0	0	0	0	0	0	0	0	0	0	0	0	0
2	2	10	954	AM	control	440463	2237958	0.577336954	0	0	0	0	275392	276703	281232	276871	0	0	0	0	0	0	0	0	0	0	0	0	0	0	0	0	0	0	0	0	0	0	0	0	0	0	0	0	0	0	0	0	0
2	2	10	954	PM	control	440463	2237958	0.577336954	0	0	0	0	304195	304196	317635	304222	0	0	0	0	0	0	0	0	0	0	0	0	0	0	0	0	0	0	0	0	0	0	0	0	0	0	0	0	0	0	0	0	0
2	3	5	0	AM	treatment	430365	2237823	0.594555225	0	0	0	0	448115	452559	449847	0	0	0	0	0	0	0	0	0	0	0	0	0	0	0	0	0	0	0	0	0	0	0	0	0	0	0	0	0	0	0	0	0	0
2	3	5	0	PM	treatment	430365	2237823	0.594555225	1	6	1	0	476916	476917	478062	477960	478819	90	98	114	68	55	68	0	0	0	0	0	0	0	0	0	0	0	0	0	0	0	0	0	0	0	0	0	0	0	0	0	0
2	3	5	2	AM	treatment	1139913	2237823	0.199101249	0	0	0	0	448115	448116	459592	448116	0	0	0	0	0	0	0	0	0	0	0	0	0	0	0	0	0	0	0	0	0	0	0	0	0	0	0	0	0	0	0	0	0
2	3	5	2	PM	treatment	1139913	2237823	0.199101249	0	0	0	0	476916	476917	0	476917	0	0	0	0	0	0	0	0	0	0	0	0	0	0	0	0	0	0	0	0	0	0	0	0	0	0	0	0	0	0	0	0	0
2	3	5	4	AM	treatment	1000819	2237823	0.466329015	0	0	0	0	448115	448116	449681	448643	0	0	0	0	0	0	0	0	0	0	0	0	0	0	0	0	0	0	0	0	0	0	0	0	0	0	0	0	0	0	0	0	0
2	3	5	4	PM	treatment	1000819	2237823	0.466329015	0	0	0	0	476916	476917	480830	477438	0	0	0	0	0	0	0	0	0	0	0	0	0	0	0	0	0	0	0	0	0	0	0	0	0	0	0	0	0	0	0	0	0
2	3	5	5	AM	treatment	127784	965259	0.988228853	0	0	1	0	NA	NA	NA	NA	NA	0	0	0	0	0	0	0	0	0	0	0	0	0	0	0	0	0	0	0	0	0	0	0	0	0	0	0	0	0	0	0	0
2	3	5	5	PM	treatment	127784	965259	0.988228853	0	0	1	0	NA	NA	NA	NA	NA	0	0	0	0	0	0	0	0	0	0	0	0	0	0	0	0	0	0	0	0	0	0	0	0	0	0	0	0	0	0	0	0
2	3	5	6	AM	treatment	1818247	2237823	0.099332632	0	0	1	0	448115	448116	455726	448701	0	0	0	0	0	0	0	0	0	0	0	0	0	0	0	0	0	0	0	0	0	0	0	0	0	0	0	0	0	0	0	0	0
2	3	5	6	PM	treatment	1818247	2237823	0.099332632	0	0	1	0	476916	476917	0	476917	0	0	0	0	0	0	0	0	0	0	0	0	0	0	0	0	0	0	0	0	0	0	0	0	0	0	0	0	0	0	0	0	0
2	3	5	9	AM	treatment	1232623	2237487	0.681013742	0	0	0	0	448115	449358	448351	465071	0	0	0	0	0	0	0	0	0	0	0	0	0	0	0	0	0	0	0	0	0	0	0	0	0	0	0	0	0	0	0	0	0
2	3	5	9	PM	treatment	1232623	2237487	0.681013742	0	0	0	0	476916	482210	492658	482213	0	0	0	0	0	0	0	0	0	0	0	0	0	0	0	0	0	0	0	0	0	0	0	0	0	0	0	0	0	0	0	0	0
2	3	5	12	AM	treatment	512014	2237816	0.800999764	1	6	1	0	448115	448116	450463	448773	454250	60	45	89	25	55	37	0	0	0	0	0	0	0	0	0	0	0	0	0	0	0	0	0	0	0	0	0	0	0	0	0	0
2	3	5	12	PM	treatment	512014	2237816	0.800999764	0	0	1	0	476916	479195	484398	479789	0	0	0	0	0	0	0	0	0	0	0	0	0	0	0	0	0	0	0	0	0	0	0	0	0	0	0	0	0	0	0	0	0
2	3	5	14	AM	treatment	1490825	2237823	0.254506731	0	0	0	0	448115	448116	453371	448224	0	0	0	0	0	0	0	0	0	0	0	0	0	0	0	0	0	0	0	0	0	0	0	0	0	0	0	0	0	0	0	0	0
2	3	5	14	PM	treatment	1490825	2237823	0.254506731	0	0	0	0	476916	476917	486995	477071	0	0	0	0	0	0	0	0	0	0	0	0	0	0	0	0	0	0	0	0	0	0	0	0	0	0	0	0	0	0	0	0	0
2	3	5	15	AM	treatment	1803182	2237823	0.293356546	0	0	1	0	448115	448116	0	448116	0	0	0	0	0	0	0	0	0	0	0	0	0	0	0	0	0	0	0	0	0	0	0	0	0	0	0	0	0	0	0	0	0
2	3	5	15	PM	treatment	1803182	2237823	0.293356546	0	0	1	0	476916	481715	476917	481727	0	0	0	0	0	0	0	0	0	0	0	0	0	0	0	0	0	0	0	0	0	0	0	0	0	0	0	0	0	0	0	0	0
2	3	5	17	AM	treatment	495315	2237823	0.730923266	1	7	1	0	448115	449467	449743	455450	456081	36	62	32	27	40	32	101	0	0	0	0	0	0	0	0	0	0	0	0	0	0	0	0	0	0	0	0	0	0	0	0	0
2	3	5	17	PM	treatment	495315	2237823	0.730923266	1	1	2	0	476916	476933	477195	477079	478628	64	0	0	0	0	0	0	0	0	0	0	0	0	0	0	0	0	0	0	0	0	0	0	0	0	0	0	0	0	0	0	0
2	3	5	20	AM	treatment	799164	2237823	0.322598289	1	2	1	0	448115	448116	459337	448161	460807	115	73	0	0	0	0	0	0	0	0	0	0	0	0	0	0	0	0	0	0	0	0	0	0	0	0	0	0	0	0	0	0
2	3	5	20	PM	treatment	799164	2237823	0.322598289	0	0	1	0	476916	476917	477192	477022	0	0	0	0	0	0	0	0	0	0	0	0	0	0	0	0	0	0	0	0	0	0	0	0	0	0	0	0	0	0	0	0	0
2	3	5	24	AM	treatment	740587	2209094	0.95258454	0	0	0	0	448115	457817	457956	465854	0	0	0	0	0	0	0	0	0	0	0	0	0	0	0	0	0	0	0	0	0	0	0	0	0	0	0	0	0	0	0	0	0
2	3	5	24	PM	treatment	740587	2209094	0.95258454	0	0	0	0	NA	NA	NA	NA	NA	0	0	0	0	0	0	0	0	0	0	0	0	0	0	0	0	0	0	0	0	0	0	0	0	0	0	0	0	0	0	0	0
2	3	5	25	AM	treatment	1799676	2237823	0.511977149	0	0	0	0	448115	450513	0	0	0	0	0	0	0	0	0	0	0	0	0	0	0	0	0	0	0	0	0	0	0	0	0	0	0	0	0	0	0	0	0	0	0
2	3	5	25	PM	treatment	1799676	2237823	0.511977149	0	0	0	0	476916	484516	477476	484519	0	0	0	0	0	0	0	0	0	0	0	0	0	0	0	0	0	0	0	0	0	0	0	0	0	0	0	0	0	0	0	0	0
2	3	5	30	AM	treatment	815827	2237823	0.225812713	1	7	2	0	448115	448116	456713	453774	456931	38	125	62	70	27	37	42	0	0	0	0	0	0	0	0	0	0	0	0	0	0	0	0	0	0	0	0	0	0	0	0	0
2	3	5	30	PM	treatment	815827	2237823	0.225812713	0	0	2	0	476916	476917	478691	476917	0	0	0	0	0	0	0	0	0	0	0	0	0	0	0	0	0	0	0	0	0	0	0	0	0	0	0	0	0	0	0	0	0
2	3	5	35	AM	treatment	1026548	2202404	0.679108498	0	0	0	0	448115	448116	449401	464976	0	0	0	0	0	0	0	0	0	0	0	0	0	0	0	0	0	0	0	0	0	0	0	0	0	0	0	0	0	0	0	0	0
2	3	5	35	PM	treatment	1026548	2202404	0.679108498	0	0	0	0	476916	476940	477162	477202	0	0	0	0	0	0	0	0	0	0	0	0	0	0	0	0	0	0	0	0	0	0	0	0	0	0	0	0	0	0	0	0	0
2	3	5	38	AM	treatment	1678439	2237823	0.238889978	0	0	0	0	448115	448116	0	448118	0	0	0	0	0	0	0	0	0	0	0	0	0	0	0	0	0	0	0	0	0	0	0	0	0	0	0	0	0	0	0	0	0
2	3	5	38	PM	treatment	1678439	2237823	0.238889978	0	0	0	0	476916	476917	477432	476917	0	0	0	0	0	0	0	0	0	0	0	0	0	0	0	0	0	0	0	0	0	0	0	0	0	0	0	0	0	0	0	0	0
2	3	5	40	AM	treatment	1191296	2234971	0.410346024	0	0	0	0	448115	448116	0	448385	0	0	0	0	0	0	0	0	0	0	0	0	0	0	0	0	0	0	0	0	0	0	0	0	0	0	0	0	0	0	0	0	0
2	3	5	40	PM	treatment	1191296	2234971	0.410346024	0	0	0	0	476916	476917	0	476917	0	0	0	0	0	0	0	0	0	0	0	0	0	0	0	0	0	0	0	0	0	0	0	0	0	0	0	0	0	0	0	0	0
2	3	5	42	AM	treatment	838895	2237819	0.060503538	0	0	1	0	448115	448116	0	449740	0	0	0	0	0	0	0	0	0	0	0	0	0	0	0	0	0	0	0	0	0	0	0	0	0	0	0	0	0	0	0	0	0
2	3	5	42	PM	treatment	838895	2237819	0.060503538	0	0	1	0	476916	480508	481049	480527	0	0	0	0	0	0	0	0	0	0	0	0	0	0	0	0	0	0	0	0	0	0	0	0	0	0	0	0	0	0	0	0	0
2	3	5	43	AM	treatment	1009506	2237823	0.845934993	0	0	0	0	448115	461137	461116	461291	0	0	0	0	0	0	0	0	0	0	0	0	0	0	0	0	0	0	0	0	0	0	0	0	0	0	0	0	0	0	0	0	0
2	3	5	43	PM	treatment	1009506	2237823	0.845934993	0	0	0	0	476916	487467	485277	487531	0	0	0	0	0	0	0	0	0	0	0	0	0	0	0	0	0	0	0	0	0	0	0	0	0	0	0	0	0	0	0	0	0
2	3	5	44	AM	treatment	158245	489338	0.965240944	0	0	0	0	NA	NA	NA	NA	NA	0	0	0	0	0	0	0	0	0	0	0	0	0	0	0	0	0	0	0	0	0	0	0	0	0	0	0	0	0	0	0	0
2	3	5	44	PM	treatment	158245	489338	0.965240944	0	0	0	0	476916	0	0	0	0	0	0	0	0	0	0	0	0	0	0	0	0	0	0	0	0	0	0	0	0	0	0	0	0	0	0	0	0	0	0	0	0
2	3	5	49	AM	treatment	1388988	2229793	0.667849072	0	0	0	0	448115	448116	462952	465656	0	0	0	0	0	0	0	0	0	0	0	0	0	0	0	0	0	0	0	0	0	0	0	0	0	0	0	0	0	0	0	0	0
2	3	5	49	PM	treatment	1388988	2229793	0.667849072	0	0	0	0	476916	477169	0	482559	0	0	0	0	0	0	0	0	0	0	0	0	0	0	0	0	0	0	0	0	0	0	0	0	0	0	0	0	0	0	0	0	0
2	3	5	50	AM	treatment	191813	2237616	0.516208311	0	0	0	0	448115	448246	453436	0	0	0	0	0	0	0	0	0	0	0	0	0	0	0	0	0	0	0	0	0	0	0	0	0	0	0	0	0	0	0	0	0	0
2	3	5	50	PM	treatment	191813	2237616	0.516208311	0	0	0	0	476916	477001	491554	0	0	0	0	0	0	0	0	0	0	0	0	0	0	0	0	0	0	0	0	0	0	0	0	0	0	0	0	0	0	0	0	0	0
2	3	5	51	AM	treatment	113971	479994	0.938009809	0	0	0	0	NA	NA	NA	NA	NA	0	0	0	0	0	0	0	0	0	0	0	0	0	0	0	0	0	0	0	0	0	0	0	0	0	0	0	0	0	0	0	0
2	3	5	51	PM	treatment	113971	479994	0.938009809	0	0	0	0	476916	0	476945	0	0	0	0	0	0	0	0	0	0	0	0	0	0	0	0	0	0	0	0	0	0	0	0	0	0	0	0	0	0	0	0	0	0
2	3	5	52	AM	treatment	1813981	2237823	0.026036354	0	0	0	0	448115	448116	0	448116	0	0	0	0	0	0	0	0	0	0	0	0	0	0	0	0	0	0	0	0	0	0	0	0	0	0	0	0	0	0	0	0	0
2	3	5	52	PM	treatment	1813981	2237823	0.026036354	0	0	0	0	476916	476917	0	477137	0	0	0	0	0	0	0	0	0	0	0	0	0	0	0	0	0	0	0	0	0	0	0	0	0	0	0	0	0	0	0	0	0
2	3	5	54	AM	treatment	1290684	2237822	0.706979281	0	0	0	0	448115	448979	448709	463141	0	0	0	0	0	0	0	0	0	0	0	0	0	0	0	0	0	0	0	0	0	0	0	0	0	0	0	0	0	0	0	0	0
2	3	5	54	PM	treatment	1290684	2237822	0.706979281	0	0	0	0	476916	476917	477244	490010	0	0	0	0	0	0	0	0	0	0	0	0	0	0	0	0	0	0	0	0	0	0	0	0	0	0	0	0	0	0	0	0	0
2	3	5	59	AM	treatment	1869632	2237823	0.055101992	0	0	0	0	448115	448116	464575	448850	0	0	0	0	0	0	0	0	0	0	0	0	0	0	0	0	0	0	0	0	0	0	0	0	0	0	0	0	0	0	0	0	0
2	3	5	59	PM	treatment	1869632	2237823	0.055101992	0	0	0	0	476916	476917	490018	476917	0	0	0	0	0	0	0	0	0	0	0	0	0	0	0	0	0	0	0	0	0	0	0	0	0	0	0	0	0	0	0	0	0
2	3	5	62	AM	treatment	750497	2237823	0.544513865	1	15	1	0	448115	451720	450175	451724	455602	67	53	490	69	57	49	55	50	44	51	48	41	53	45	39	0	0	0	0	0	0	0	0	0	0	0	0	0	0	0	0	0
2	3	5	62	PM	treatment	750497	2237823	0.544513865	1	7	2	0	476916	476917	478899	479224	481343	49	86	70	131	60	29	103	0	0	0	0	0	0	0	0	0	0	0	0	0	0	0	0	0	0	0	0	0	0	0	0	0
2	3	5	63	AM	treatment	1140388	2237823	0.961617368	0	0	0	0	448115	449013	461527	0	0	0	0	0	0	0	0	0	0	0	0	0	0	0	0	0	0	0	0	0	0	0	0	0	0	0	0	0	0	0	0	0	0
2	3	5	63	PM	treatment	1140388	2237823	0.961617368	0	0	0	0	476916	479701	480112	479708	0	0	0	0	0	0	0	0	0	0	0	0	0	0	0	0	0	0	0	0	0	0	0	0	0	0	0	0	0	0	0	0	0
2	3	5	64	AM	treatment	1885210	2237676	0.509278118	0	0	0	0	448115	449604	455737	456151	0	0	0	0	0	0	0	0	0	0	0	0	0	0	0	0	0	0	0	0	0	0	0	0	0	0	0	0	0	0	0	0	0
2	3	5	64	PM	treatment	1885210	2237676	0.509278118	0	0	0	0	476916	0	476917	0	0	0	0	0	0	0	0	0	0	0	0	0	0	0	0	0	0	0	0	0	0	0	0	0	0	0	0	0	0	0	0	0	0
2	3	5	66	AM	treatment	1065578	2237823	0.152963089	0	0	0	0	448115	448116	0	448116	0	0	0	0	0	0	0	0	0	0	0	0	0	0	0	0	0	0	0	0	0	0	0	0	0	0	0	0	0	0	0	0	0
2	3	5	66	PM	treatment	1065578	2237823	0.152963089	0	0	0	0	476916	476917	0	477000	0	0	0	0	0	0	0	0	0	0	0	0	0	0	0	0	0	0	0	0	0	0	0	0	0	0	0	0	0	0	0	0	0
2	3	5	70	AM	treatment	1593870	2237821	0.079347903	0	0	0	0	448115	448116	455162	448116	0	0	0	0	0	0	0	0	0	0	0	0	0	0	0	0	0	0	0	0	0	0	0	0	0	0	0	0	0	0	0	0	0
2	3	5	70	PM	treatment	1593870	2237821	0.079347903	0	0	0	0	476916	476917	483417	476917	0	0	0	0	0	0	0	0	0	0	0	0	0	0	0	0	0	0	0	0	0	0	0	0	0	0	0	0	0	0	0	0	0
2	3	5	71	AM	treatment	840042	2237721	0.859982786	0	0	0	0	448115	448884	448356	461835	0	0	0	0	0	0	0	0	0	0	0	0	0	0	0	0	0	0	0	0	0	0	0	0	0	0	0	0	0	0	0	0	0
2	3	5	71	PM	treatment	840042	2237721	0.859982786	0	0	0	0	476916	485906	476917	485921	0	0	0	0	0	0	0	0	0	0	0	0	0	0	0	0	0	0	0	0	0	0	0	0	0	0	0	0	0	0	0	0	0
2	3	5	72	AM	treatment	450098	2237822	0.762493404	0	0	0	0	448115	449829	450269	451144	0	0	0	0	0	0	0	0	0	0	0	0	0	0	0	0	0	0	0	0	0	0	0	0	0	0	0	0	0	0	0	0	0
2	3	5	72	PM	treatment	450098	2237822	0.762493404	0	0	0	0	476916	483827	479972	483831	0	0	0	0	0	0	0	0	0	0	0	0	0	0	0	0	0	0	0	0	0	0	0	0	0	0	0	0	0	0	0	0	0
2	3	5	73	AM	treatment	648636	1360199	0.672889937	0	0	0	0	448115	448116	448799	458740	0	0	0	0	0	0	0	0	0	0	0	0	0	0	0	0	0	0	0	0	0	0	0	0	0	0	0	0	0	0	0	0	0
2	3	5	73	PM	treatment	648636	1360199	0.672889937	0	0	0	0	476916	486420	0	486443	0	0	0	0	0	0	0	0	0	0	0	0	0	0	0	0	0	0	0	0	0	0	0	0	0	0	0	0	0	0	0	0	0
2	3	5	74	AM	treatment	862512	2236887	0.718475492	0	0	0	0	448115	450211	463542	463273	0	0	0	0	0	0	0	0	0	0	0	0	0	0	0	0	0	0	0	0	0	0	0	0	0	0	0	0	0	0	0	0	0
2	3	5	74	PM	treatment	862512	2236887	0.718475492	0	0	0	0	476916	476917	477462	478251	0	0	0	0	0	0	0	0	0	0	0	0	0	0	0	0	0	0	0	0	0	0	0	0	0	0	0	0	0	0	0	0	0
2	3	5	76	AM	treatment	851152	2236802	0.898046469	0	0	0	0	448115	449291	452738	459510	0	0	0	0	0	0	0	0	0	0	0	0	0	0	0	0	0	0	0	0	0	0	0	0	0	0	0	0	0	0	0	0	0
2	3	5	76	PM	treatment	851152	2236802	0.898046469	0	0	0	0	476916	480930	480817	486027	0	0	0	0	0	0	0	0	0	0	0	0	0	0	0	0	0	0	0	0	0	0	0	0	0	0	0	0	0	0	0	0	0
2	3	5	81	AM	treatment	702360	2235329	0.889344321	0	0	0	0	448115	448686	448116	454272	0	0	0	0	0	0	0	0	0	0	0	0	0	0	0	0	0	0	0	0	0	0	0	0	0	0	0	0	0	0	0	0	0
2	3	5	81	PM	treatment	702360	2235329	0.889344321	0	0	0	0	476916	478672	478767	478856	0	0	0	0	0	0	0	0	0	0	0	0	0	0	0	0	0	0	0	0	0	0	0	0	0	0	0	0	0	0	0	0	0
2	3	5	85	AM	treatment	736761	2230132	0.476670755	0	0	0	0	448115	448116	451311	456569	0	0	0	0	0	0	0	0	0	0	0	0	0	0	0	0	0	0	0	0	0	0	0	0	0	0	0	0	0	0	0	0	0
2	3	5	85	PM	treatment	736761	2230132	0.476670755	0	0	0	0	476916	476917	477289	478197	0	0	0	0	0	0	0	0	0	0	0	0	0	0	0	0	0	0	0	0	0	0	0	0	0	0	0	0	0	0	0	0	0
2	3	5	96	AM	treatment	959433	2237072	0.428142739	0	0	0	0	448115	448116	457517	448550	0	0	0	0	0	0	0	0	0	0	0	0	0	0	0	0	0	0	0	0	0	0	0	0	0	0	0	0	0	0	0	0	0
2	3	5	96	PM	treatment	959433	2237072	0.428142739	0	0	0	0	476916	476917	0	476917	0	0	0	0	0	0	0	0	0	0	0	0	0	0	0	0	0	0	0	0	0	0	0	0	0	0	0	0	0	0	0	0	0
2	3	5	97	AM	treatment	966089	1368596	0.062868509	0	0	0	0	448115	448400	0	448575	0	0	0	0	0	0	0	0	0	0	0	0	0	0	0	0	0	0	0	0	0	0	0	0	0	0	0	0	0	0	0	0	0
2	3	5	97	PM	treatment	966089	1368596	0.062868509	0	0	0	0	476916	476933	0	480194	0	0	0	0	0	0	0	0	0	0	0	0	0	0	0	0	0	0	0	0	0	0	0	0	0	0	0	0	0	0	0	0	0
2	3	5	99	AM	treatment	1092475	2222093	0.813301633	0	0	0	0	448115	455192	451433	461143	0	0	0	0	0	0	0	0	0	0	0	0	0	0	0	0	0	0	0	0	0	0	0	0	0	0	0	0	0	0	0	0	0
2	3	5	99	PM	treatment	1092475	2222093	0.813301633	0	0	0	0	476916	476917	0	488235	0	0	0	0	0	0	0	0	0	0	0	0	0	0	0	0	0	0	0	0	0	0	0	0	0	0	0	0	0	0	0	0	0
2	3	5	100	AM	treatment	825097	2237823	0.934879528	0	0	0	0	448115	453160	451889	0	0	0	0	0	0	0	0	0	0	0	0	0	0	0	0	0	0	0	0	0	0	0	0	0	0	0	0	0	0	0	0	0	0
2	3	5	100	PM	treatment	825097	2237823	0.934879528	0	0	0	0	476916	477492	489022	488711	0	0	0	0	0	0	0	0	0	0	0	0	0	0	0	0	0	0	0	0	0	0	0	0	0	0	0	0	0	0	0	0	0
2	3	5	109	AM	treatment	1457105	2237823	0.087821001	0	0	0	0	448115	448116	465476	455393	0	0	0	0	0	0	0	0	0	0	0	0	0	0	0	0	0	0	0	0	0	0	0	0	0	0	0	0	0	0	0	0	0
2	3	5	109	PM	treatment	1457105	2237823	0.087821001	0	0	0	0	476916	480118	476917	482456	0	0	0	0	0	0	0	0	0	0	0	0	0	0	0	0	0	0	0	0	0	0	0	0	0	0	0	0	0	0	0	0	0
2	3	5	111	AM	treatment	1814149	2237823	0.13426146	0	0	0	0	448115	448116	463913	448116	0	0	0	0	0	0	0	0	0	0	0	0	0	0	0	0	0	0	0	0	0	0	0	0	0	0	0	0	0	0	0	0	0
2	3	5	111	PM	treatment	1814149	2237823	0.13426146	0	0	0	0	476916	476917	481946	476917	0	0	0	0	0	0	0	0	0	0	0	0	0	0	0	0	0	0	0	0	0	0	0	0	0	0	0	0	0	0	0	0	0
2	3	5	113	AM	treatment	646170	2226179	0.805756714	0	0	0	0	448115	454393	452967	0	0	0	0	0	0	0	0	0	0	0	0	0	0	0	0	0	0	0	0	0	0	0	0	0	0	0	0	0	0	0	0	0	0
2	3	5	113	PM	treatment	646170	2226179	0.805756714	0	0	0	0	476916	479603	483711	486375	0	0	0	0	0	0	0	0	0	0	0	0	0	0	0	0	0	0	0	0	0	0	0	0	0	0	0	0	0	0	0	0	0
2	3	5	117	AM	treatment	1400381	2237822	0.18496329	0	0	0	0	448115	448116	0	448192	0	0	0	0	0	0	0	0	0	0	0	0	0	0	0	0	0	0	0	0	0	0	0	0	0	0	0	0	0	0	0	0	0
2	3	5	117	PM	treatment	1400381	2237822	0.18496329	0	0	0	0	476916	476917	0	476917	0	0	0	0	0	0	0	0	0	0	0	0	0	0	0	0	0	0	0	0	0	0	0	0	0	0	0	0	0	0	0	0	0
2	3	5	118	AM	treatment	1180068	2237823	0.732825088	0	0	0	0	448115	452641	458416	463446	0	0	0	0	0	0	0	0	0	0	0	0	0	0	0	0	0	0	0	0	0	0	0	0	0	0	0	0	0	0	0	0	0
2	3	5	118	PM	treatment	1180068	2237823	0.732825088	0	0	0	0	476916	485395	485256	486710	0	0	0	0	0	0	0	0	0	0	0	0	0	0	0	0	0	0	0	0	0	0	0	0	0	0	0	0	0	0	0	0	0
2	3	5	120	AM	treatment	233997	555837	0.502864812	0	0	0	0	448115	448116	453557	453414	0	0	0	0	0	0	0	0	0	0	0	0	0	0	0	0	0	0	0	0	0	0	0	0	0	0	0	0	0	0	0	0	0
2	3	5	120	PM	treatment	233997	555837	0.502864812	0	0	0	0	476916	476917	478609	0	0	0	0	0	0	0	0	0	0	0	0	0	0	0	0	0	0	0	0	0	0	0	0	0	0	0	0	0	0	0	0	0	0
2	3	5	124	AM	treatment	389420	530079	0.072650618	0	0	0	0	448115	448116	466000	448116	0	0	0	0	0	0	0	0	0	0	0	0	0	0	0	0	0	0	0	0	0	0	0	0	0	0	0	0	0	0	0	0	0
2	3	5	124	PM	treatment	389420	530079	0.072650618	0	0	0	0	476916	476917	483379	477178	0	0	0	0	0	0	0	0	0	0	0	0	0	0	0	0	0	0	0	0	0	0	0	0	0	0	0	0	0	0	0	0	0
2	3	5	126	AM	treatment	410832	2169210	0.961274686	0	0	0	0	448115	454383	454515	0	0	0	0	0	0	0	0	0	0	0	0	0	0	0	0	0	0	0	0	0	0	0	0	0	0	0	0	0	0	0	0	0	0
2	3	5	126	PM	treatment	410832	2169210	0.961274686	0	0	0	0	476916	483589	483238	483713	0	0	0	0	0	0	0	0	0	0	0	0	0	0	0	0	0	0	0	0	0	0	0	0	0	0	0	0	0	0	0	0	0
2	3	5	127	AM	treatment	1153259	2237823	0.946386147	0	0	0	0	448115	448248	451208	451638	0	0	0	0	0	0	0	0	0	0	0	0	0	0	0	0	0	0	0	0	0	0	0	0	0	0	0	0	0	0	0	0	0
2	3	5	127	PM	treatment	1153259	2237823	0.946386147	0	0	0	0	476916	487906	488026	487919	0	0	0	0	0	0	0	0	0	0	0	0	0	0	0	0	0	0	0	0	0	0	0	0	0	0	0	0	0	0	0	0	0
2	3	5	135	AM	treatment	746735	2237823	0.216491846	0	0	0	0	448115	448211	454733	448667	0	0	0	0	0	0	0	0	0	0	0	0	0	0	0	0	0	0	0	0	0	0	0	0	0	0	0	0	0	0	0	0	0
2	3	5	135	PM	treatment	746735	2237823	0.216491846	0	0	0	0	476916	476917	0	476917	0	0	0	0	0	0	0	0	0	0	0	0	0	0	0	0	0	0	0	0	0	0	0	0	0	0	0	0	0	0	0	0	0
2	3	5	137	AM	treatment	1116100	2191926	0.37628203	0	0	0	0	448115	448116	461361	448170	0	0	0	0	0	0	0	0	0	0	0	0	0	0	0	0	0	0	0	0	0	0	0	0	0	0	0	0	0	0	0	0	0
2	3	5	137	PM	treatment	1116100	2191926	0.37628203	0	0	0	0	476916	476917	477759	477308	0	0	0	0	0	0	0	0	0	0	0	0	0	0	0	0	0	0	0	0	0	0	0	0	0	0	0	0	0	0	0	0	0
2	3	5	139	AM	treatment	263409	2237822	0.127545104	1	3	1	0	448115	448311	451510	448827	456108	61	35	314	0	0	0	0	0	0	0	0	0	0	0	0	0	0	0	0	0	0	0	0	0	0	0	0	0	0	0	0	0
2	3	5	139	PM	treatment	263409	2237822	0.127545104	0	0	1	0	476916	477199	482270	477199	0	0	0	0	0	0	0	0	0	0	0	0	0	0	0	0	0	0	0	0	0	0	0	0	0	0	0	0	0	0	0	0	0
2	3	5	140	AM	treatment	736174	2237823	0.955771971	0	0	0	0	448115	454028	449771	457754	0	0	0	0	0	0	0	0	0	0	0	0	0	0	0	0	0	0	0	0	0	0	0	0	0	0	0	0	0	0	0	0	0
2	3	5	140	PM	treatment	736174	2237823	0.955771971	0	0	0	0	476916	0	476917	0	0	0	0	0	0	0	0	0	0	0	0	0	0	0	0	0	0	0	0	0	0	0	0	0	0	0	0	0	0	0	0	0	0
2	3	5	142	AM	treatment	383159	2225440	0.729963864	0	0	0	0	448115	450276	450323	0	0	0	0	0	0	0	0	0	0	0	0	0	0	0	0	0	0	0	0	0	0	0	0	0	0	0	0	0	0	0	0	0	0
2	3	5	142	PM	treatment	383159	2225440	0.729963864	0	0	0	0	476916	477665	478939	0	0	0	0	0	0	0	0	0	0	0	0	0	0	0	0	0	0	0	0	0	0	0	0	0	0	0	0	0	0	0	0	0	0
2	3	5	144	AM	treatment	1082587	2237823	0.149378085	0	0	0	0	448115	448116	0	448116	0	0	0	0	0	0	0	0	0	0	0	0	0	0	0	0	0	0	0	0	0	0	0	0	0	0	0	0	0	0	0	0	0
2	3	5	144	PM	treatment	1082587	2237823	0.149378085	0	0	0	0	476916	0	476917	0	0	0	0	0	0	0	0	0	0	0	0	0	0	0	0	0	0	0	0	0	0	0	0	0	0	0	0	0	0	0	0	0	0
2	3	5	148	AM	treatment	781108	1203303	0.681680633	0	0	0	0	448115	451640	453404	457587	0	0	0	0	0	0	0	0	0	0	0	0	0	0	0	0	0	0	0	0	0	0	0	0	0	0	0	0	0	0	0	0	0
2	3	5	148	PM	treatment	781108	1203303	0.681680633	0	0	0	0	476916	476917	487225	477449	0	0	0	0	0	0	0	0	0	0	0	0	0	0	0	0	0	0	0	0	0	0	0	0	0	0	0	0	0	0	0	0	0
2	3	5	158	AM	treatment	295546	2237801	0.163001741	0	0	0	0	448115	448186	449836	448186	0	0	0	0	0	0	0	0	0	0	0	0	0	0	0	0	0	0	0	0	0	0	0	0	0	0	0	0	0	0	0	0	0
2	3	5	158	PM	treatment	295546	2237801	0.163001741	0	0	0	0	476916	476917	478047	476917	0	0	0	0	0	0	0	0	0	0	0	0	0	0	0	0	0	0	0	0	0	0	0	0	0	0	0	0	0	0	0	0	0
2	3	5	161	AM	treatment	138372	438045	0.898519224	0	0	0	0	NA	NA	NA	NA	NA	0	0	0	0	0	0	0	0	0	0	0	0	0	0	0	0	0	0	0	0	0	0	0	0	0	0	0	0	0	0	0	0
2	3	5	161	PM	treatment	138372	438045	0.898519224	0	0	0	0	NA	NA	NA	NA	NA	0	0	0	0	0	0	0	0	0	0	0	0	0	0	0	0	0	0	0	0	0	0	0	0	0	0	0	0	0	0	0	0
2	3	5	170	AM	treatment	843962	2237823	0.143461243	0	0	0	0	448115	448116	0	448116	0	0	0	0	0	0	0	0	0	0	0	0	0	0	0	0	0	0	0	0	0	0	0	0	0	0	0	0	0	0	0	0	0
2	3	5	170	PM	treatment	843962	2237823	0.143461243	0	0	0	0	476916	476917	0	477499	0	0	0	0	0	0	0	0	0	0	0	0	0	0	0	0	0	0	0	0	0	0	0	0	0	0	0	0	0	0	0	0	0
2	3	5	173	AM	treatment	1007161	2237586	0.121272762	0	0	0	0	448115	448116	449258	448116	0	0	0	0	0	0	0	0	0	0	0	0	0	0	0	0	0	0	0	0	0	0	0	0	0	0	0	0	0	0	0	0	0
2	3	5	173	PM	treatment	1007161	2237586	0.121272762	0	0	0	0	476916	476917	477205	0	0	0	0	0	0	0	0	0	0	0	0	0	0	0	0	0	0	0	0	0	0	0	0	0	0	0	0	0	0	0	0	0	0
2	3	5	174	AM	treatment	124679	473509	0.153776996	0	0	0	0	448115	455143	0	0	0	0	0	0	0	0	0	0	0	0	0	0	0	0	0	0	0	0	0	0	0	0	0	0	0	0	0	0	0	0	0	0	0
2	3	5	174	PM	treatment	124679	473509	0.153776996	0	0	0	0	NA	NA	NA	NA	NA	0	0	0	0	0	0	0	0	0	0	0	0	0	0	0	0	0	0	0	0	0	0	0	0	0	0	0	0	0	0	0	0
2	3	5	175	AM	treatment	1410774	2237823	0.603537251	0	0	0	0	448115	448116	449031	448737	0	0	0	0	0	0	0	0	0	0	0	0	0	0	0	0	0	0	0	0	0	0	0	0	0	0	0	0	0	0	0	0	0
2	3	5	175	PM	treatment	1410774	2237823	0.603537251	0	0	0	0	476916	476917	477868	490704	0	0	0	0	0	0	0	0	0	0	0	0	0	0	0	0	0	0	0	0	0	0	0	0	0	0	0	0	0	0	0	0	0
2	3	5	178	AM	treatment	238286	854609	0.855436773	0	0	0	0	448115	455614	455661	0	0	0	0	0	0	0	0	0	0	0	0	0	0	0	0	0	0	0	0	0	0	0	0	0	0	0	0	0	0	0	0	0	0
2	3	5	178	PM	treatment	238286	854609	0.855436773	0	0	0	0	476916	491344	0	491346	0	0	0	0	0	0	0	0	0	0	0	0	0	0	0	0	0	0	0	0	0	0	0	0	0	0	0	0	0	0	0	0	0
2	3	5	186	AM	treatment	757120	1668878	0.591392538	0	0	0	0	448115	455760	452892	457227	0	0	0	0	0	0	0	0	0	0	0	0	0	0	0	0	0	0	0	0	0	0	0	0	0	0	0	0	0	0	0	0	0
2	3	5	186	PM	treatment	757120	1668878	0.591392538	0	0	0	0	476916	476960	486647	485850	0	0	0	0	0	0	0	0	0	0	0	0	0	0	0	0	0	0	0	0	0	0	0	0	0	0	0	0	0	0	0	0	0
2	3	5	190	AM	treatment	1022616	2237823	0.776498827	0	0	0	0	448115	448116	452310	453872	0	0	0	0	0	0	0	0	0	0	0	0	0	0	0	0	0	0	0	0	0	0	0	0	0	0	0	0	0	0	0	0	0
2	3	5	190	PM	treatment	1022616	2237823	0.776498827	0	0	0	0	476916	477972	476917	477973	0	0	0	0	0	0	0	0	0	0	0	0	0	0	0	0	0	0	0	0	0	0	0	0	0	0	0	0	0	0	0	0	0
2	3	5	191	AM	treatment	1246738	2237823	0.651840708	0	0	0	0	448115	448116	450238	0	0	0	0	0	0	0	0	0	0	0	0	0	0	0	0	0	0	0	0	0	0	0	0	0	0	0	0	0	0	0	0	0	0
2	3	5	191	PM	treatment	1246738	2237823	0.651840708	0	0	0	0	476916	482243	477678	482255	0	0	0	0	0	0	0	0	0	0	0	0	0	0	0	0	0	0	0	0	0	0	0	0	0	0	0	0	0	0	0	0	0
2	3	5	194	AM	treatment	588711	2237823	0.421029138	1	8	1	0	448115	448116	455192	455803	456219	107	73	83	37	101	52	40	36	0	0	0	0	0	0	0	0	0	0	0	0	0	0	0	0	0	0	0	0	0	0	0	0
2	3	5	194	PM	treatment	588711	2237823	0.421029138	0	0	1	0	476916	479312	476917	479836	0	0	0	0	0	0	0	0	0	0	0	0	0	0	0	0	0	0	0	0	0	0	0	0	0	0	0	0	0	0	0	0	0
2	3	5	198	AM	treatment	635581	2237823	0.75277778	0	0	0	0	448115	449645	449541	0	0	0	0	0	0	0	0	0	0	0	0	0	0	0	0	0	0	0	0	0	0	0	0	0	0	0	0	0	0	0	0	0	0
2	3	5	198	PM	treatment	635581	2237823	0.75277778	0	0	0	0	476916	479156	478284	492504	0	0	0	0	0	0	0	0	0	0	0	0	0	0	0	0	0	0	0	0	0	0	0	0	0	0	0	0	0	0	0	0	0
2	3	5	202	AM	treatment	896923	2237823	0.826817361	0	0	0	0	NA	NA	NA	NA	NA	0	0	0	0	0	0	0	0	0	0	0	0	0	0	0	0	0	0	0	0	0	0	0	0	0	0	0	0	0	0	0	0
2	3	5	202	PM	treatment	896923	2237823	0.826817361	0	0	0	0	NA	NA	NA	NA	NA	0	0	0	0	0	0	0	0	0	0	0	0	0	0	0	0	0	0	0	0	0	0	0	0	0	0	0	0	0	0	0	0
2	3	5	206	AM	treatment	471158	2237816	0.765674979	0	0	0	0	448115	454226	454419	454246	0	0	0	0	0	0	0	0	0	0	0	0	0	0	0	0	0	0	0	0	0	0	0	0	0	0	0	0	0	0	0	0	0
2	3	5	206	PM	treatment	471158	2237816	0.765674979	0	0	0	0	476916	479240	478435	483119	0	0	0	0	0	0	0	0	0	0	0	0	0	0	0	0	0	0	0	0	0	0	0	0	0	0	0	0	0	0	0	0	0
2	3	5	209	AM	treatment	862171	2237823	0.361316941	1	12	1	0	448115	448116	449769	456185	456301	71	42	52	77	28	176	28	30	262	37	64	115	0	0	0	0	0	0	0	0	0	0	0	0	0	0	0	0	0	0	0	0
2	3	5	209	PM	treatment	862171	2237823	0.361316941	1	16	2	0	476916	476917	477687	477077	478519	67	44	59	46	61	58	104	40	72	140	107	53	63	39	98	85	0	0	0	0	0	0	0	0	0	0	0	0	0	0	0	0
2	3	5	210	AM	treatment	284270	854504	0.921710492	0	0	0	0	448115	0	0	0	0	0	0	0	0	0	0	0	0	0	0	0	0	0	0	0	0	0	0	0	0	0	0	0	0	0	0	0	0	0	0	0	0
2	3	5	210	PM	treatment	284270	854504	0.921710492	0	0	0	0	476916	0	0	0	0	0	0	0	0	0	0	0	0	0	0	0	0	0	0	0	0	0	0	0	0	0	0	0	0	0	0	0	0	0	0	0	0
2	3	5	215	AM	treatment	1299315	2237823	0.027284032	0	0	0	0	448115	448116	456248	448982	0	0	0	0	0	0	0	0	0	0	0	0	0	0	0	0	0	0	0	0	0	0	0	0	0	0	0	0	0	0	0	0	0
2	3	5	215	PM	treatment	1299315	2237823	0.027284032	0	0	0	0	476916	476917	492230	477323	0	0	0	0	0	0	0	0	0	0	0	0	0	0	0	0	0	0	0	0	0	0	0	0	0	0	0	0	0	0	0	0	0
2	3	5	217	AM	treatment	674352	2237823	0.279438338	0	0	0	0	448115	448116	465339	450580	0	0	0	0	0	0	0	0	0	0	0	0	0	0	0	0	0	0	0	0	0	0	0	0	0	0	0	0	0	0	0	0	0
2	3	5	217	PM	treatment	674352	2237823	0.279438338	1	9	1	0	476916	479781	476917	479798	480927	116	73	38	29	55	61	49	37	36	0	0	0	0	0	0	0	0	0	0	0	0	0	0	0	0	0	0	0	0	0	0	0
2	3	5	219	AM	treatment	546391	2237822	0.908745841	0	0	0	0	448115	452362	454399	464932	0	0	0	0	0	0	0	0	0	0	0	0	0	0	0	0	0	0	0	0	0	0	0	0	0	0	0	0	0	0	0	0	0
2	3	5	219	PM	treatment	546391	2237822	0.908745841	0	0	0	0	476916	0	489392	0	0	0	0	0	0	0	0	0	0	0	0	0	0	0	0	0	0	0	0	0	0	0	0	0	0	0	0	0	0	0	0	0	0
2	3	5	220	AM	treatment	513804	2236699	0.812309457	0	0	0	0	448115	451412	449377	457867	0	0	0	0	0	0	0	0	0	0	0	0	0	0	0	0	0	0	0	0	0	0	0	0	0	0	0	0	0	0	0	0	0
2	3	5	220	PM	treatment	513804	2236699	0.812309457	0	0	0	0	476916	479072	479504	479740	0	0	0	0	0	0	0	0	0	0	0	0	0	0	0	0	0	0	0	0	0	0	0	0	0	0	0	0	0	0	0	0	0
2	3	5	221	AM	treatment	1718912	2237823	0.347267669	0	0	0	0	448115	448116	0	457757	0	0	0	0	0	0	0	0	0	0	0	0	0	0	0	0	0	0	0	0	0	0	0	0	0	0	0	0	0	0	0	0	0
2	3	5	221	PM	treatment	1718912	2237823	0.347267669	0	0	0	0	476916	476917	0	476917	0	0	0	0	0	0	0	0	0	0	0	0	0	0	0	0	0	0	0	0	0	0	0	0	0	0	0	0	0	0	0	0	0
2	3	5	226	AM	treatment	1404411	2237823	0.575094049	0	0	0	0	448115	448116	449350	457985	0	0	0	0	0	0	0	0	0	0	0	0	0	0	0	0	0	0	0	0	0	0	0	0	0	0	0	0	0	0	0	0	0
2	3	5	226	PM	treatment	1404411	2237823	0.575094049	0	0	0	0	476916	476917	0	488670	0	0	0	0	0	0	0	0	0	0	0	0	0	0	0	0	0	0	0	0	0	0	0	0	0	0	0	0	0	0	0	0	0
2	3	5	227	AM	treatment	1034310	2237815	0.946137769	0	0	0	0	448115	450404	450461	463822	0	0	0	0	0	0	0	0	0	0	0	0	0	0	0	0	0	0	0	0	0	0	0	0	0	0	0	0	0	0	0	0	0
2	3	5	227	PM	treatment	1034310	2237815	0.946137769	0	0	0	0	476916	483748	479950	0	0	0	0	0	0	0	0	0	0	0	0	0	0	0	0	0	0	0	0	0	0	0	0	0	0	0	0	0	0	0	0	0	0
2	3	5	229	AM	treatment	1741324	2237817	0.023990239	0	0	0	0	448115	448116	463795	448116	0	0	0	0	0	0	0	0	0	0	0	0	0	0	0	0	0	0	0	0	0	0	0	0	0	0	0	0	0	0	0	0	0
2	3	5	229	PM	treatment	1741324	2237817	0.023990239	0	0	0	0	476916	476917	477301	476950	0	0	0	0	0	0	0	0	0	0	0	0	0	0	0	0	0	0	0	0	0	0	0	0	0	0	0	0	0	0	0	0	0
2	3	5	237	AM	treatment	1001289	2234854	0.779482495	0	0	0	0	448115	448235	449308	0	0	0	0	0	0	0	0	0	0	0	0	0	0	0	0	0	0	0	0	0	0	0	0	0	0	0	0	0	0	0	0	0	0
2	3	5	237	PM	treatment	1001289	2234854	0.779482495	0	0	0	0	476916	479160	477694	481609	0	0	0	0	0	0	0	0	0	0	0	0	0	0	0	0	0	0	0	0	0	0	0	0	0	0	0	0	0	0	0	0	0
2	3	5	242	AM	treatment	694909	1538103	0.587047085	0	0	0	0	448115	0	456605	0	0	0	0	0	0	0	0	0	0	0	0	0	0	0	0	0	0	0	0	0	0	0	0	0	0	0	0	0	0	0	0	0	0
2	3	5	242	PM	treatment	694909	1538103	0.587047085	0	0	0	0	476916	0	476921	0	0	0	0	0	0	0	0	0	0	0	0	0	0	0	0	0	0	0	0	0	0	0	0	0	0	0	0	0	0	0	0	0	0
2	3	5	244	AM	treatment	227749	480600	0.865133049	0	0	0	0	448115	0	0	0	0	0	0	0	0	0	0	0	0	0	0	0	0	0	0	0	0	0	0	0	0	0	0	0	0	0	0	0	0	0	0	0	0
2	3	5	244	PM	treatment	227749	480600	0.865133049	0	0	0	0	476916	479947	0	479995	0	0	0	0	0	0	0	0	0	0	0	0	0	0	0	0	0	0	0	0	0	0	0	0	0	0	0	0	0	0	0	0	0
2	3	5	245	AM	treatment	1237951	2235336	0.147484659	0	0	0	0	448115	448116	456778	448116	0	0	0	0	0	0	0	0	0	0	0	0	0	0	0	0	0	0	0	0	0	0	0	0	0	0	0	0	0	0	0	0	0
2	3	5	245	PM	treatment	1237951	2235336	0.147484659	0	0	0	0	476916	476917	478051	476981	0	0	0	0	0	0	0	0	0	0	0	0	0	0	0	0	0	0	0	0	0	0	0	0	0	0	0	0	0	0	0	0	0
2	3	5	250	AM	treatment	1252380	1951666	0.490016878	0	0	0	0	448115	448116	449633	0	0	0	0	0	0	0	0	0	0	0	0	0	0	0	0	0	0	0	0	0	0	0	0	0	0	0	0	0	0	0	0	0	0
2	3	5	250	PM	treatment	1252380	1951666	0.490016878	0	0	0	0	476916	476917	484144	0	0	0	0	0	0	0	0	0	0	0	0	0	0	0	0	0	0	0	0	0	0	0	0	0	0	0	0	0	0	0	0	0	0
2	3	5	255	AM	treatment	665599	2237823	0.992300604	0	0	0	0	448115	453929	459458	0	0	0	0	0	0	0	0	0	0	0	0	0	0	0	0	0	0	0	0	0	0	0	0	0	0	0	0	0	0	0	0	0	0
2	3	5	255	PM	treatment	665599	2237823	0.992300604	0	0	0	0	476916	484751	484367	0	0	0	0	0	0	0	0	0	0	0	0	0	0	0	0	0	0	0	0	0	0	0	0	0	0	0	0	0	0	0	0	0	0
2	3	5	256	AM	treatment	1121162	2237796	0.239024116	0	0	0	0	448115	448116	0	448116	0	0	0	0	0	0	0	0	0	0	0	0	0	0	0	0	0	0	0	0	0	0	0	0	0	0	0	0	0	0	0	0	0
2	3	5	256	PM	treatment	1121162	2237796	0.239024116	0	0	0	0	476916	476917	477989	476917	0	0	0	0	0	0	0	0	0	0	0	0	0	0	0	0	0	0	0	0	0	0	0	0	0	0	0	0	0	0	0	0	0
2	3	5	261	AM	treatment	586730	1869435	0.040989149	0	0	0	0	448115	448116	0	448116	0	0	0	0	0	0	0	0	0	0	0	0	0	0	0	0	0	0	0	0	0	0	0	0	0	0	0	0	0	0	0	0	0
2	3	5	261	PM	treatment	586730	1869435	0.040989149	0	0	0	0	476916	0	476917	0	0	0	0	0	0	0	0	0	0	0	0	0	0	0	0	0	0	0	0	0	0	0	0	0	0	0	0	0	0	0	0	0	0
2	3	5	262	AM	treatment	1213706	2237823	0.068178926	0	0	0	0	448115	448116	0	448116	0	0	0	0	0	0	0	0	0	0	0	0	0	0	0	0	0	0	0	0	0	0	0	0	0	0	0	0	0	0	0	0	0
2	3	5	262	PM	treatment	1213706	2237823	0.068178926	0	0	0	0	476916	476917	0	476917	0	0	0	0	0	0	0	0	0	0	0	0	0	0	0	0	0	0	0	0	0	0	0	0	0	0	0	0	0	0	0	0	0
2	3	5	263	AM	treatment	592658	2237823	0.596898668	0	0	0	0	448115	456084	449481	456234	0	0	0	0	0	0	0	0	0	0	0	0	0	0	0	0	0	0	0	0	0	0	0	0	0	0	0	0	0	0	0	0	0
2	3	5	263	PM	treatment	592658	2237823	0.596898668	0	0	0	0	476916	476917	0	477098	0	0	0	0	0	0	0	0	0	0	0	0	0	0	0	0	0	0	0	0	0	0	0	0	0	0	0	0	0	0	0	0	0
2	3	5	264	AM	treatment	1213398	2237823	0.797509575	0	0	0	0	448115	449551	458725	0	0	0	0	0	0	0	0	0	0	0	0	0	0	0	0	0	0	0	0	0	0	0	0	0	0	0	0	0	0	0	0	0	0
2	3	5	264	PM	treatment	1213398	2237823	0.797509575	0	0	0	0	476916	477117	477502	477255	0	0	0	0	0	0	0	0	0	0	0	0	0	0	0	0	0	0	0	0	0	0	0	0	0	0	0	0	0	0	0	0	0
2	3	5	265	AM	treatment	648184	2237809	0.798342239	0	0	0	0	448115	0	0	0	0	0	0	0	0	0	0	0	0	0	0	0	0	0	0	0	0	0	0	0	0	0	0	0	0	0	0	0	0	0	0	0	0
2	3	5	265	PM	treatment	648184	2237809	0.798342239	0	0	0	0	476916	0	478105	0	0	0	0	0	0	0	0	0	0	0	0	0	0	0	0	0	0	0	0	0	0	0	0	0	0	0	0	0	0	0	0	0	0
2	3	5	268	AM	treatment	481118	2237823	0.967490487	0	0	0	0	448115	451029	448649	0	0	0	0	0	0	0	0	0	0	0	0	0	0	0	0	0	0	0	0	0	0	0	0	0	0	0	0	0	0	0	0	0	0
2	3	5	268	PM	treatment	481118	2237823	0.967490487	1	1	1	0	476916	477238	479887	477290	486502	293	0	0	0	0	0	0	0	0	0	0	0	0	0	0	0	0	0	0	0	0	0	0	0	0	0	0	0	0	0	0	0
2	3	5	278	AM	treatment	144659	505805	0.986271104	0	0	0	0	448115	449532	449599	449567	0	0	0	0	0	0	0	0	0	0	0	0	0	0	0	0	0	0	0	0	0	0	0	0	0	0	0	0	0	0	0	0	0
2	3	5	278	PM	treatment	144659	505805	0.986271104	0	0	0	0	NA	NA	NA	NA	NA	0	0	0	0	0	0	0	0	0	0	0	0	0	0	0	0	0	0	0	0	0	0	0	0	0	0	0	0	0	0	0	0
2	3	5	289	AM	treatment	1915944	2237823	0.050757521	0	0	0	0	448115	448116	462407	448116	0	0	0	0	0	0	0	0	0	0	0	0	0	0	0	0	0	0	0	0	0	0	0	0	0	0	0	0	0	0	0	0	0
2	3	5	289	PM	treatment	1915944	2237823	0.050757521	0	0	0	0	476916	476917	0	476917	0	0	0	0	0	0	0	0	0	0	0	0	0	0	0	0	0	0	0	0	0	0	0	0	0	0	0	0	0	0	0	0	0
2	3	5	296	AM	treatment	1000144	2181397	0.034463506	0	0	0	0	448115	448116	456832	448172	0	0	0	0	0	0	0	0	0	0	0	0	0	0	0	0	0	0	0	0	0	0	0	0	0	0	0	0	0	0	0	0	0
2	3	5	296	PM	treatment	1000144	2181397	0.034463506	0	0	0	0	476916	476917	483551	476917	0	0	0	0	0	0	0	0	0	0	0	0	0	0	0	0	0	0	0	0	0	0	0	0	0	0	0	0	0	0	0	0	0
2	3	5	298	AM	treatment	696318	2237823	0.775877448	0	0	0	0	448115	0	449222	0	0	0	0	0	0	0	0	0	0	0	0	0	0	0	0	0	0	0	0	0	0	0	0	0	0	0	0	0	0	0	0	0	0
2	3	5	298	PM	treatment	696318	2237823	0.775877448	0	0	0	0	476916	482058	482178	482709	0	0	0	0	0	0	0	0	0	0	0	0	0	0	0	0	0	0	0	0	0	0	0	0	0	0	0	0	0	0	0	0	0
2	3	5	301	AM	treatment	417597	2218755	0.573880014	1	1	1	0	448115	449437	451944	452346	464709	47	0	0	0	0	0	0	0	0	0	0	0	0	0	0	0	0	0	0	0	0	0	0	0	0	0	0	0	0	0	0	0
2	3	5	301	PM	treatment	417597	2218755	0.573880014	0	0	1	0	476916	477899	478078	478828	0	0	0	0	0	0	0	0	0	0	0	0	0	0	0	0	0	0	0	0	0	0	0	0	0	0	0	0	0	0	0	0	0
2	3	5	305	AM	treatment	882695	2237823	0.924727457	0	0	0	0	448115	455577	455048	0	0	0	0	0	0	0	0	0	0	0	0	0	0	0	0	0	0	0	0	0	0	0	0	0	0	0	0	0	0	0	0	0	0
2	3	5	305	PM	treatment	882695	2237823	0.924727457	0	0	0	0	476916	476917	477479	488345	0	0	0	0	0	0	0	0	0	0	0	0	0	0	0	0	0	0	0	0	0	0	0	0	0	0	0	0	0	0	0	0	0
2	3	5	308	AM	treatment	396970	2236878	0.404153416	1	5	1	0	448115	457481	457973	458554	462640	70	50	47	48	56	0	0	0	0	0	0	0	0	0	0	0	0	0	0	0	0	0	0	0	0	0	0	0	0	0	0	0
2	3	5	308	PM	treatment	396970	2236878	0.404153416	1	11	2	0	476916	476938	476981	477198	477995	78	279	116	31	84	188	141	184	104	125	114	0	0	0	0	0	0	0	0	0	0	0	0	0	0	0	0	0	0	0	0	0
2	3	5	313	AM	treatment	1405654	2237806	0.208009967	0	0	0	0	448115	448116	0	448116	0	0	0	0	0	0	0	0	0	0	0	0	0	0	0	0	0	0	0	0	0	0	0	0	0	0	0	0	0	0	0	0	0
2	3	5	313	PM	treatment	1405654	2237806	0.208009967	0	0	0	0	476916	476917	0	476917	0	0	0	0	0	0	0	0	0	0	0	0	0	0	0	0	0	0	0	0	0	0	0	0	0	0	0	0	0	0	0	0	0
2	3	5	320	AM	treatment	815791	2237823	0.936476326	0	0	0	0	448115	448116	449935	0	0	0	0	0	0	0	0	0	0	0	0	0	0	0	0	0	0	0	0	0	0	0	0	0	0	0	0	0	0	0	0	0	0
2	3	5	320	PM	treatment	815791	2237823	0.936476326	0	0	0	0	476916	481170	481293	487005	0	0	0	0	0	0	0	0	0	0	0	0	0	0	0	0	0	0	0	0	0	0	0	0	0	0	0	0	0	0	0	0	0
2	3	5	324	AM	treatment	1845862	2237823	0.167101541	0	0	0	0	448115	448116	458055	448116	0	0	0	0	0	0	0	0	0	0	0	0	0	0	0	0	0	0	0	0	0	0	0	0	0	0	0	0	0	0	0	0	0
2	3	5	324	PM	treatment	1845862	2237823	0.167101541	0	0	0	0	476916	0	476917	0	0	0	0	0	0	0	0	0	0	0	0	0	0	0	0	0	0	0	0	0	0	0	0	0	0	0	0	0	0	0	0	0	0
2	3	5	326	AM	treatment	478203	2237823	0.04325694	0	0	1	0	NA	NA	NA	NA	NA	0	0	0	0	0	0	0	0	0	0	0	0	0	0	0	0	0	0	0	0	0	0	0	0	0	0	0	0	0	0	0	0
2	3	5	326	PM	treatment	478203	2237823	0.04325694	0	0	1	0	476916	0	0	0	0	0	0	0	0	0	0	0	0	0	0	0	0	0	0	0	0	0	0	0	0	0	0	0	0	0	0	0	0	0	0	0	0
2	3	5	329	AM	treatment	983809	2237823	0.127654439	0	0	0	0	448115	448116	0	458374	0	0	0	0	0	0	0	0	0	0	0	0	0	0	0	0	0	0	0	0	0	0	0	0	0	0	0	0	0	0	0	0	0
2	3	5	329	PM	treatment	983809	2237823	0.127654439	0	0	0	0	476916	0	476917	0	0	0	0	0	0	0	0	0	0	0	0	0	0	0	0	0	0	0	0	0	0	0	0	0	0	0	0	0	0	0	0	0	0
2	3	5	331	AM	treatment	188173	510302	0.794076077	0	0	0	0	448115	458990	459296	459160	0	0	0	0	0	0	0	0	0	0	0	0	0	0	0	0	0	0	0	0	0	0	0	0	0	0	0	0	0	0	0	0	0
2	3	5	331	PM	treatment	188173	510302	0.794076077	0	0	0	0	NA	NA	NA	NA	NA	0	0	0	0	0	0	0	0	0	0	0	0	0	0	0	0	0	0	0	0	0	0	0	0	0	0	0	0	0	0	0	0
2	3	5	342	AM	treatment	865048	2237822	0.637244176	0	0	0	0	448115	448520	0	453092	0	0	0	0	0	0	0	0	0	0	0	0	0	0	0	0	0	0	0	0	0	0	0	0	0	0	0	0	0	0	0	0	0
2	3	5	342	PM	treatment	865048	2237822	0.637244176	0	0	0	0	476916	0	0	0	0	0	0	0	0	0	0	0	0	0	0	0	0	0	0	0	0	0	0	0	0	0	0	0	0	0	0	0	0	0	0	0	0
2	3	5	353	AM	treatment	866450	2237823	0.775740203	0	0	0	0	448115	449367	455020	456000	0	0	0	0	0	0	0	0	0	0	0	0	0	0	0	0	0	0	0	0	0	0	0	0	0	0	0	0	0	0	0	0	0
2	3	5	353	PM	treatment	866450	2237823	0.775740203	0	0	0	0	476916	477242	476917	0	0	0	0	0	0	0	0	0	0	0	0	0	0	0	0	0	0	0	0	0	0	0	0	0	0	0	0	0	0	0	0	0	0
2	3	5	380	AM	treatment	975966	2237823	0.157682891	0	0	0	0	448115	448116	456839	448565	0	0	0	0	0	0	0	0	0	0	0	0	0	0	0	0	0	0	0	0	0	0	0	0	0	0	0	0	0	0	0	0	0
2	3	5	380	PM	treatment	975966	2237823	0.157682891	0	0	0	0	476916	476917	478554	477346	0	0	0	0	0	0	0	0	0	0	0	0	0	0	0	0	0	0	0	0	0	0	0	0	0	0	0	0	0	0	0	0	0
2	3	5	387	AM	treatment	1113883	2237823	0.087347812	0	0	0	0	448115	448116	458227	448116	0	0	0	0	0	0	0	0	0	0	0	0	0	0	0	0	0	0	0	0	0	0	0	0	0	0	0	0	0	0	0	0	0
2	3	5	387	PM	treatment	1113883	2237823	0.087347812	0	0	0	0	476916	476917	0	476920	0	0	0	0	0	0	0	0	0	0	0	0	0	0	0	0	0	0	0	0	0	0	0	0	0	0	0	0	0	0	0	0	0
2	3	5	391	AM	treatment	848770	2228214	0.903910114	0	0	0	0	448115	449135	452460	457989	0	0	0	0	0	0	0	0	0	0	0	0	0	0	0	0	0	0	0	0	0	0	0	0	0	0	0	0	0	0	0	0	0
2	3	5	391	PM	treatment	848770	2228214	0.903910114	0	0	0	0	476916	478768	481734	478961	0	0	0	0	0	0	0	0	0	0	0	0	0	0	0	0	0	0	0	0	0	0	0	0	0	0	0	0	0	0	0	0	0
2	3	5	395	AM	treatment	680484	2235003	0.748099534	0	0	0	0	448115	448116	449775	448116	0	0	0	0	0	0	0	0	0	0	0	0	0	0	0	0	0	0	0	0	0	0	0	0	0	0	0	0	0	0	0	0	0
2	3	5	395	PM	treatment	680484	2235003	0.748099534	0	0	0	0	476916	477098	477400	477228	0	0	0	0	0	0	0	0	0	0	0	0	0	0	0	0	0	0	0	0	0	0	0	0	0	0	0	0	0	0	0	0	0
2	3	5	398	AM	treatment	703601	1028525	0.434764302	0	0	0	0	448115	448906	0	455690	0	0	0	0	0	0	0	0	0	0	0	0	0	0	0	0	0	0	0	0	0	0	0	0	0	0	0	0	0	0	0	0	0
2	3	5	398	PM	treatment	703601	1028525	0.434764302	0	0	0	0	476916	485925	476917	486041	0	0	0	0	0	0	0	0	0	0	0	0	0	0	0	0	0	0	0	0	0	0	0	0	0	0	0	0	0	0	0	0	0
2	3	5	400	AM	treatment	88583	465540	0.757275375	0	0	0	0	448115	461237	0	0	0	0	0	0	0	0	0	0	0	0	0	0	0	0	0	0	0	0	0	0	0	0	0	0	0	0	0	0	0	0	0	0	0
2	3	5	400	PM	treatment	88583	465540	0.757275375	0	0	0	0	NA	NA	NA	NA	NA	0	0	0	0	0	0	0	0	0	0	0	0	0	0	0	0	0	0	0	0	0	0	0	0	0	0	0	0	0	0	0	0
2	3	5	462	AM	treatment	880953	2221809	0.320947386	0	0	0	0	448115	448116	458119	448116	0	0	0	0	0	0	0	0	0	0	0	0	0	0	0	0	0	0	0	0	0	0	0	0	0	0	0	0	0	0	0	0	0
2	3	5	462	PM	treatment	880953	2221809	0.320947386	0	0	0	0	476916	476917	0	476917	0	0	0	0	0	0	0	0	0	0	0	0	0	0	0	0	0	0	0	0	0	0	0	0	0	0	0	0	0	0	0	0	0
2	3	5	475	AM	treatment	1331705	2237823	0.10493372	0	0	0	0	448115	448116	0	448857	0	0	0	0	0	0	0	0	0	0	0	0	0	0	0	0	0	0	0	0	0	0	0	0	0	0	0	0	0	0	0	0	0
2	3	5	475	PM	treatment	1331705	2237823	0.10493372	0	0	0	0	476916	476917	487398	477634	0	0	0	0	0	0	0	0	0	0	0	0	0	0	0	0	0	0	0	0	0	0	0	0	0	0	0	0	0	0	0	0	0
2	3	5	482	AM	treatment	1885389	2237823	0.100222435	0	0	0	0	448115	448116	449289	448116	0	0	0	0	0	0	0	0	0	0	0	0	0	0	0	0	0	0	0	0	0	0	0	0	0	0	0	0	0	0	0	0	0
2	3	5	482	PM	treatment	1885389	2237823	0.100222435	0	0	0	0	476916	476917	0	476917	0	0	0	0	0	0	0	0	0	0	0	0	0	0	0	0	0	0	0	0	0	0	0	0	0	0	0	0	0	0	0	0	0
2	3	5	502	AM	treatment	836571	2237823	0.233983299	0	0	0	0	448115	448116	0	465486	0	0	0	0	0	0	0	0	0	0	0	0	0	0	0	0	0	0	0	0	0	0	0	0	0	0	0	0	0	0	0	0	0
2	3	5	502	PM	treatment	836571	2237823	0.233983299	0	0	0	0	476916	482675	476917	482707	0	0	0	0	0	0	0	0	0	0	0	0	0	0	0	0	0	0	0	0	0	0	0	0	0	0	0	0	0	0	0	0	0
2	3	5	518	AM	treatment	626130	2216788	0.647017376	0	0	0	0	448115	457516	456178	457524	0	0	0	0	0	0	0	0	0	0	0	0	0	0	0	0	0	0	0	0	0	0	0	0	0	0	0	0	0	0	0	0	0
2	3	5	518	PM	treatment	626130	2216788	0.647017376	0	0	0	0	476916	476924	0	477085	0	0	0	0	0	0	0	0	0	0	0	0	0	0	0	0	0	0	0	0	0	0	0	0	0	0	0	0	0	0	0	0	0
2	3	5	527	AM	treatment	1882799	2237823	0.092109828	0	0	0	0	448115	448116	463497	448116	0	0	0	0	0	0	0	0	0	0	0	0	0	0	0	0	0	0	0	0	0	0	0	0	0	0	0	0	0	0	0	0	0
2	3	5	527	PM	treatment	1882799	2237823	0.092109828	0	0	0	0	476916	476917	482032	476917	0	0	0	0	0	0	0	0	0	0	0	0	0	0	0	0	0	0	0	0	0	0	0	0	0	0	0	0	0	0	0	0	0
2	3	5	530	AM	treatment	457372	686336	0.20150613	0	0	0	0	448115	448686	0	448721	0	0	0	0	0	0	0	0	0	0	0	0	0	0	0	0	0	0	0	0	0	0	0	0	0	0	0	0	0	0	0	0	0
2	3	5	530	PM	treatment	457372	686336	0.20150613	0	0	0	0	476916	0	477046	0	0	0	0	0	0	0	0	0	0	0	0	0	0	0	0	0	0	0	0	0	0	0	0	0	0	0	0	0	0	0	0	0	0
2	3	5	534	AM	treatment	1262061	2237823	0.054845814	0	0	0	0	448115	448116	0	462392	0	0	0	0	0	0	0	0	0	0	0	0	0	0	0	0	0	0	0	0	0	0	0	0	0	0	0	0	0	0	0	0	0
2	3	5	534	PM	treatment	1262061	2237823	0.054845814	0	0	0	0	476916	481717	476917	481794	0	0	0	0	0	0	0	0	0	0	0	0	0	0	0	0	0	0	0	0	0	0	0	0	0	0	0	0	0	0	0	0	0
2	3	5	538	AM	treatment	261772	718312	0.947875651	0	0	0	0	448115	448116	449354	0	0	0	0	0	0	0	0	0	0	0	0	0	0	0	0	0	0	0	0	0	0	0	0	0	0	0	0	0	0	0	0	0	0
2	3	5	538	PM	treatment	261772	718312	0.947875651	0	0	0	0	476916	0	0	0	0	0	0	0	0	0	0	0	0	0	0	0	0	0	0	0	0	0	0	0	0	0	0	0	0	0	0	0	0	0	0	0	0
2	3	5	549	AM	treatment	540253	2237823	0.8392861	0	0	0	0	448115	451073	451294	460468	0	0	0	0	0	0	0	0	0	0	0	0	0	0	0	0	0	0	0	0	0	0	0	0	0	0	0	0	0	0	0	0	0
2	3	5	549	PM	treatment	540253	2237823	0.8392861	1	1	1	0	476916	476917	477315	477440	477495	51	0	0	0	0	0	0	0	0	0	0	0	0	0	0	0	0	0	0	0	0	0	0	0	0	0	0	0	0	0	0	0
2	3	5	552	AM	treatment	1065504	2237823	0.072340297	0	0	0	0	448115	448116	457840	448249	0	0	0	0	0	0	0	0	0	0	0	0	0	0	0	0	0	0	0	0	0	0	0	0	0	0	0	0	0	0	0	0	0
2	3	5	552	PM	treatment	1065504	2237823	0.072340297	0	0	0	0	476916	476917	482055	476917	0	0	0	0	0	0	0	0	0	0	0	0	0	0	0	0	0	0	0	0	0	0	0	0	0	0	0	0	0	0	0	0	0
2	3	5	556	AM	treatment	656491	2237823	0.013557562	0	0	0	0	448115	448116	448670	448447	0	0	0	0	0	0	0	0	0	0	0	0	0	0	0	0	0	0	0	0	0	0	0	0	0	0	0	0	0	0	0	0	0
2	3	5	556	PM	treatment	656491	2237823	0.013557562	1	1	1	0	476916	476917	477753	476917	477754	119	0	0	0	0	0	0	0	0	0	0	0	0	0	0	0	0	0	0	0	0	0	0	0	0	0	0	0	0	0	0	0
2	3	5	560	AM	treatment	1199224	2223782	0.627892664	0	0	0	0	448115	449617	448116	461455	0	0	0	0	0	0	0	0	0	0	0	0	0	0	0	0	0	0	0	0	0	0	0	0	0	0	0	0	0	0	0	0	0
2	3	5	560	PM	treatment	1199224	2223782	0.627892664	0	0	0	0	476916	477728	481016	482485	0	0	0	0	0	0	0	0	0	0	0	0	0	0	0	0	0	0	0	0	0	0	0	0	0	0	0	0	0	0	0	0	0
2	3	5	564	AM	treatment	1381	756139	0.84377307	0	0	0	0	NA	NA	NA	NA	NA	0	0	0	0	0	0	0	0	0	0	0	0	0	0	0	0	0	0	0	0	0	0	0	0	0	0	0	0	0	0	0	0
2	3	5	564	PM	treatment	1381	756139	0.84377307	0	0	0	0	476916	484647	0	0	0	0	0	0	0	0	0	0	0	0	0	0	0	0	0	0	0	0	0	0	0	0	0	0	0	0	0	0	0	0	0	0	0
2	3	5	575	AM	treatment	1020312	1728447	0.088332161	0	0	0	0	448115	448116	0	448116	0	0	0	0	0	0	0	0	0	0	0	0	0	0	0	0	0	0	0	0	0	0	0	0	0	0	0	0	0	0	0	0	0
2	3	5	575	PM	treatment	1020312	1728447	0.088332161	0	0	0	0	476916	0	476917	0	0	0	0	0	0	0	0	0	0	0	0	0	0	0	0	0	0	0	0	0	0	0	0	0	0	0	0	0	0	0	0	0	0
2	3	5	580	AM	treatment	821339	2229512	0.704691905	0	0	0	0	448115	449111	455727	455566	0	0	0	0	0	0	0	0	0	0	0	0	0	0	0	0	0	0	0	0	0	0	0	0	0	0	0	0	0	0	0	0	0
2	3	5	580	PM	treatment	821339	2229512	0.704691905	0	0	0	0	476916	0	479693	0	0	0	0	0	0	0	0	0	0	0	0	0	0	0	0	0	0	0	0	0	0	0	0	0	0	0	0	0	0	0	0	0	0
2	3	5	592	AM	treatment	922652	2230270	0.930523324	0	0	0	0	448115	456681	449460	0	0	0	0	0	0	0	0	0	0	0	0	0	0	0	0	0	0	0	0	0	0	0	0	0	0	0	0	0	0	0	0	0	0
2	3	5	592	PM	treatment	922652	2230270	0.930523324	0	0	0	0	476916	479026	477058	0	0	0	0	0	0	0	0	0	0	0	0	0	0	0	0	0	0	0	0	0	0	0	0	0	0	0	0	0	0	0	0	0	0
2	3	5	593	AM	treatment	1824954	2237823	0.091240427	0	0	0	0	448115	448116	0	448127	0	0	0	0	0	0	0	0	0	0	0	0	0	0	0	0	0	0	0	0	0	0	0	0	0	0	0	0	0	0	0	0	0
2	3	5	593	PM	treatment	1824954	2237823	0.091240427	0	0	0	0	476916	476917	477249	0	0	0	0	0	0	0	0	0	0	0	0	0	0	0	0	0	0	0	0	0	0	0	0	0	0	0	0	0	0	0	0	0	0
2	3	5	599	AM	treatment	1488858	2116722	0.152364442	0	0	0	0	448115	448582	460808	455758	0	0	0	0	0	0	0	0	0	0	0	0	0	0	0	0	0	0	0	0	0	0	0	0	0	0	0	0	0	0	0	0	0
2	3	5	599	PM	treatment	1488858	2116722	0.152364442	0	0	0	0	476916	476917	0	485718	0	0	0	0	0	0	0	0	0	0	0	0	0	0	0	0	0	0	0	0	0	0	0	0	0	0	0	0	0	0	0	0	0
2	3	5	600	AM	treatment	1837183	2237823	0.357488571	0	0	0	0	448115	448116	449016	0	0	0	0	0	0	0	0	0	0	0	0	0	0	0	0	0	0	0	0	0	0	0	0	0	0	0	0	0	0	0	0	0	0
2	3	5	600	PM	treatment	1837183	2237823	0.357488571	0	0	0	0	476916	476917	480873	477327	0	0	0	0	0	0	0	0	0	0	0	0	0	0	0	0	0	0	0	0	0	0	0	0	0	0	0	0	0	0	0	0	0
2	3	5	604	AM	treatment	195417	521182	0.89022276	0	0	0	0	448115	0	0	0	0	0	0	0	0	0	0	0	0	0	0	0	0	0	0	0	0	0	0	0	0	0	0	0	0	0	0	0	0	0	0	0	0
2	3	5	604	PM	treatment	195417	521182	0.89022276	0	0	0	0	476916	0	0	0	0	0	0	0	0	0	0	0	0	0	0	0	0	0	0	0	0	0	0	0	0	0	0	0	0	0	0	0	0	0	0	0	0
2	3	5	607	AM	treatment	899954	2237823	0.449700844	0	0	0	0	448115	448116	455975	448264	0	0	0	0	0	0	0	0	0	0	0	0	0	0	0	0	0	0	0	0	0	0	0	0	0	0	0	0	0	0	0	0	0
2	3	5	607	PM	treatment	899954	2237823	0.449700844	0	0	0	0	476916	0	476917	0	0	0	0	0	0	0	0	0	0	0	0	0	0	0	0	0	0	0	0	0	0	0	0	0	0	0	0	0	0	0	0	0	0
2	3	5	614	AM	treatment	1723004	2237823	0.259202322	0	0	0	0	448115	448116	0	448116	0	0	0	0	0	0	0	0	0	0	0	0	0	0	0	0	0	0	0	0	0	0	0	0	0	0	0	0	0	0	0	0	0
2	3	5	614	PM	treatment	1723004	2237823	0.259202322	0	0	0	0	476916	0	476917	0	0	0	0	0	0	0	0	0	0	0	0	0	0	0	0	0	0	0	0	0	0	0	0	0	0	0	0	0	0	0	0	0	0
2	3	5	635	AM	treatment	700874	2237823	0.632667738	0	0	0	0	448115	448116	449641	450282	0	0	0	0	0	0	0	0	0	0	0	0	0	0	0	0	0	0	0	0	0	0	0	0	0	0	0	0	0	0	0	0	0
2	3	5	635	PM	treatment	700874	2237823	0.632667738	0	0	0	0	476916	478433	477588	478435	0	0	0	0	0	0	0	0	0	0	0	0	0	0	0	0	0	0	0	0	0	0	0	0	0	0	0	0	0	0	0	0	0
2	3	5	647	AM	treatment	1269029	2237819	0.101069358	0	0	0	0	448115	448116	456097	448116	0	0	0	0	0	0	0	0	0	0	0	0	0	0	0	0	0	0	0	0	0	0	0	0	0	0	0	0	0	0	0	0	0
2	3	5	647	PM	treatment	1269029	2237819	0.101069358	0	0	0	0	476916	476917	0	477153	0	0	0	0	0	0	0	0	0	0	0	0	0	0	0	0	0	0	0	0	0	0	0	0	0	0	0	0	0	0	0	0	0
2	3	5	650	AM	treatment	455078	891844	0.436646122	0	0	0	0	448115	0	454583	0	0	0	0	0	0	0	0	0	0	0	0	0	0	0	0	0	0	0	0	0	0	0	0	0	0	0	0	0	0	0	0	0	0
2	3	5	650	PM	treatment	455078	891844	0.436646122	0	0	0	0	476916	476917	0	0	0	0	0	0	0	0	0	0	0	0	0	0	0	0	0	0	0	0	0	0	0	0	0	0	0	0	0	0	0	0	0	0	0
2	3	5	740	AM	treatment	1195562	2237823	0.736770327	0	0	0	0	448115	0	455386	0	0	0	0	0	0	0	0	0	0	0	0	0	0	0	0	0	0	0	0	0	0	0	0	0	0	0	0	0	0	0	0	0	0
2	3	5	740	PM	treatment	1195562	2237823	0.736770327	0	0	0	0	476916	478819	0	0	0	0	0	0	0	0	0	0	0	0	0	0	0	0	0	0	0	0	0	0	0	0	0	0	0	0	0	0	0	0	0	0	0
2	3	5	929	AM	treatment	1700354	2237823	0.239046896	0	0	0	0	448115	448116	0	448211	0	0	0	0	0	0	0	0	0	0	0	0	0	0	0	0	0	0	0	0	0	0	0	0	0	0	0	0	0	0	0	0	0
2	3	5	929	PM	treatment	1700354	2237823	0.239046896	0	0	0	0	476916	0	476917	0	0	0	0	0	0	0	0	0	0	0	0	0	0	0	0	0	0	0	0	0	0	0	0	0	0	0	0	0	0	0	0	0	0
2	3	5	954	AM	treatment	1249180	2237823	0.926938308	0	0	0	0	448115	458278	459125	458280	0	0	0	0	0	0	0	0	0	0	0	0	0	0	0	0	0	0	0	0	0	0	0	0	0	0	0	0	0	0	0	0	0
2	3	5	954	PM	treatment	1249180	2237823	0.926938308	0	0	0	0	476916	484194	483208	0	0	0	0	0	0	0	0	0	0	0	0	0	0	0	0	0	0	0	0	0	0	0	0	0	0	0	0	0	0	0	0	0	0
2	3	10	0	AM	control	1800942	2237958	0.018565263	0	0	0	0	448199	448200	454155	448200	0	0	0	0	0	0	0	0	0	0	0	0	0	0	0	0	0	0	0	0	0	0	0	0	0	0	0	0	0	0	0	0	0
2	3	10	0	PM	control	1800942	2237958	0.018565263	0	0	0	0	477001	477002	0	477002	0	0	0	0	0	0	0	0	0	0	0	0	0	0	0	0	0	0	0	0	0	0	0	0	0	0	0	0	0	0	0	0	0
2	3	10	1	AM	control	128833	500802	0.925904482	0	0	0	0	448199	0	450454	0	0	0	0	0	0	0	0	0	0	0	0	0	0	0	0	0	0	0	0	0	0	0	0	0	0	0	0	0	0	0	0	0	0
2	3	10	1	PM	control	128833	500802	0.925904482	0	0	0	0	477001	0	494654	0	0	0	0	0	0	0	0	0	0	0	0	0	0	0	0	0	0	0	0	0	0	0	0	0	0	0	0	0	0	0	0	0	0
2	3	10	4	AM	control	1761659	2237958	0.302357414	0	0	0	0	448199	448200	452622	448328	0	0	0	0	0	0	0	0	0	0	0	0	0	0	0	0	0	0	0	0	0	0	0	0	0	0	0	0	0	0	0	0	0
2	3	10	4	PM	control	1761659	2237958	0.302357414	0	0	0	0	477001	477002	0	477002	0	0	0	0	0	0	0	0	0	0	0	0	0	0	0	0	0	0	0	0	0	0	0	0	0	0	0	0	0	0	0	0	0
2	3	10	5	AM	control	464531	2237958	0.994558873	0	0	0	0	448199	450214	454222	454103	0	0	0	0	0	0	0	0	0	0	0	0	0	0	0	0	0	0	0	0	0	0	0	0	0	0	0	0	0	0	0	0	0
2	3	10	5	PM	control	464531	2237958	0.994558873	0	0	0	0	477001	478242	481682	0	0	0	0	0	0	0	0	0	0	0	0	0	0	0	0	0	0	0	0	0	0	0	0	0	0	0	0	0	0	0	0	0	0
2	3	10	9	AM	control	1840031	2237958	0.070073931	0	0	0	0	448199	448200	453250	448200	0	0	0	0	0	0	0	0	0	0	0	0	0	0	0	0	0	0	0	0	0	0	0	0	0	0	0	0	0	0	0	0	0
2	3	10	9	PM	control	1840031	2237958	0.070073931	0	0	0	0	477001	477002	486363	477126	0	0	0	0	0	0	0	0	0	0	0	0	0	0	0	0	0	0	0	0	0	0	0	0	0	0	0	0	0	0	0	0	0
2	3	10	14	AM	control	979741	2237952	0.026773843	0	0	0	0	448199	448200	451890	448200	0	0	0	0	0	0	0	0	0	0	0	0	0	0	0	0	0	0	0	0	0	0	0	0	0	0	0	0	0	0	0	0	0
2	3	10	14	PM	control	979741	2237952	0.026773843	0	0	0	0	477001	477002	478695	477217	0	0	0	0	0	0	0	0	0	0	0	0	0	0	0	0	0	0	0	0	0	0	0	0	0	0	0	0	0	0	0	0	0
2	3	10	15	AM	control	1779243	2237958	0.506931057	0	0	2	1	448199	451413	448520	451427	0	0	0	0	0	0	0	0	0	0	0	0	0	0	0	0	0	0	0	0	0	0	0	0	0	0	0	0	0	0	0	0	0
2	3	10	15	PM	control	1779243	2237958	0.506931057	0	0	2	0	477001	489774	478064	490118	0	0	0	0	0	0	0	0	0	0	0	0	0	0	0	0	0	0	0	0	0	0	0	0	0	0	0	0	0	0	0	0	0
2	3	10	17	AM	control	349866	2237958	0.957935076	0	0	0	0	448199	452370	453290	457528	0	0	0	0	0	0	0	0	0	0	0	0	0	0	0	0	0	0	0	0	0	0	0	0	0	0	0	0	0	0	0	0	0
2	3	10	17	PM	control	349866	2237958	0.957935076	0	0	0	0	477001	478671	477859	0	0	0	0	0	0	0	0	0	0	0	0	0	0	0	0	0	0	0	0	0	0	0	0	0	0	0	0	0	0	0	0	0	0
2	3	10	19	AM	control	1177501	2237958	0.147103919	0	0	1	1	448199	448200	461232	448245	0	0	0	0	0	0	0	0	0	0	0	0	0	0	0	0	0	0	0	0	0	0	0	0	0	0	0	0	0	0	0	0	0
2	3	10	19	PM	control	1177501	2237958	0.147103919	0	0	1	0	477001	477002	0	477686	0	0	0	0	0	0	0	0	0	0	0	0	0	0	0	0	0	0	0	0	0	0	0	0	0	0	0	0	0	0	0	0	0
2	3	10	20	AM	control	1415949	2237491	0.109541262	0	0	0	0	448199	448200	455229	448250	0	0	0	0	0	0	0	0	0	0	0	0	0	0	0	0	0	0	0	0	0	0	0	0	0	0	0	0	0	0	0	0	0
2	3	10	20	PM	control	1415949	2237491	0.109541262	0	0	0	0	477001	477002	0	477222	0	0	0	0	0	0	0	0	0	0	0	0	0	0	0	0	0	0	0	0	0	0	0	0	0	0	0	0	0	0	0	0	0
2	3	10	23	AM	control	795485	2233681	0.792341226	0	0	1	0	448199	448200	449113	449981	0	0	0	0	0	0	0	0	0	0	0	0	0	0	0	0	0	0	0	0	0	0	0	0	0	0	0	0	0	0	0	0	0
2	3	10	23	PM	control	795485	2233681	0.792341226	0	0	1	0	477001	477168	494499	0	0	0	0	0	0	0	0	0	0	0	0	0	0	0	0	0	0	0	0	0	0	0	0	0	0	0	0	0	0	0	0	0	0
2	3	10	24	AM	control	801415	2229452	0.883980205	0	0	0	0	448199	451588	450050	457555	0	0	0	0	0	0	0	0	0	0	0	0	0	0	0	0	0	0	0	0	0	0	0	0	0	0	0	0	0	0	0	0	0
2	3	10	24	PM	control	801415	2229452	0.883980205	0	0	0	0	477001	479835	477239	0	0	0	0	0	0	0	0	0	0	0	0	0	0	0	0	0	0	0	0	0	0	0	0	0	0	0	0	0	0	0	0	0	0
2	3	10	25	AM	control	1814910	2237958	0.167311121	0	0	1	0	448199	448200	456000	448200	0	0	0	0	0	0	0	0	0	0	0	0	0	0	0	0	0	0	0	0	0	0	0	0	0	0	0	0	0	0	0	0	0
2	3	10	25	PM	control	1814910	2237958	0.167311121	0	0	1	1	477001	477002	479455	477112	0	0	0	0	0	0	0	0	0	0	0	0	0	0	0	0	0	0	0	0	0	0	0	0	0	0	0	0	0	0	0	0	0
2	3	10	27	AM	control	453938	1248382	0.93390372	0	0	0	0	448199	452379	451919	453612	0	0	0	0	0	0	0	0	0	0	0	0	0	0	0	0	0	0	0	0	0	0	0	0	0	0	0	0	0	0	0	0	0
2	3	10	27	PM	control	453938	1248382	0.93390372	0	0	0	0	477001	477002	0	0	0	0	0	0	0	0	0	0	0	0	0	0	0	0	0	0	0	0	0	0	0	0	0	0	0	0	0	0	0	0	0	0	0
2	3	10	28	AM	control	455081	2237956	0.865952733	0	0	0	0	448199	452769	0	456146	0	0	0	0	0	0	0	0	0	0	0	0	0	0	0	0	0	0	0	0	0	0	0	0	0	0	0	0	0	0	0	0	0
2	3	10	28	PM	control	455081	2237956	0.865952733	0	0	0	0	477001	0	477824	0	0	0	0	0	0	0	0	0	0	0	0	0	0	0	0	0	0	0	0	0	0	0	0	0	0	0	0	0	0	0	0	0	0
2	3	10	30	AM	control	200128	2230448	0.885496972	0	0	0	0	NA	NA	NA	NA	NA	0	0	0	0	0	0	0	0	0	0	0	0	0	0	0	0	0	0	0	0	0	0	0	0	0	0	0	0	0	0	0	0
2	3	10	30	PM	control	200128	2230448	0.885496972	0	0	0	0	NA	NA	NA	NA	NA	0	0	0	0	0	0	0	0	0	0	0	0	0	0	0	0	0	0	0	0	0	0	0	0	0	0	0	0	0	0	0	0
2	3	10	35	AM	control	960807	2237958	0.048953247	0	0	0	0	448199	448200	448840	448362	0	0	0	0	0	0	0	0	0	0	0	0	0	0	0	0	0	0	0	0	0	0	0	0	0	0	0	0	0	0	0	0	0
2	3	10	35	PM	control	960807	2237958	0.048953247	0	0	0	0	477001	477002	0	477002	0	0	0	0	0	0	0	0	0	0	0	0	0	0	0	0	0	0	0	0	0	0	0	0	0	0	0	0	0	0	0	0	0
2	3	10	38	AM	control	1702561	2237958	0.25412897	0	0	0	0	448199	448200	450373	448200	0	0	0	0	0	0	0	0	0	0	0	0	0	0	0	0	0	0	0	0	0	0	0	0	0	0	0	0	0	0	0	0	0
2	3	10	38	PM	control	1702561	2237958	0.25412897	0	0	0	0	477001	477002	0	477002	0	0	0	0	0	0	0	0	0	0	0	0	0	0	0	0	0	0	0	0	0	0	0	0	0	0	0	0	0	0	0	0	0
2	3	10	40	AM	control	801587	2237958	0.559900809	0	0	0	0	448199	0	448237	0	0	0	0	0	0	0	0	0	0	0	0	0	0	0	0	0	0	0	0	0	0	0	0	0	0	0	0	0	0	0	0	0	0
2	3	10	40	PM	control	801587	2237958	0.559900809	0	0	0	0	477001	0	0	0	0	0	0	0	0	0	0	0	0	0	0	0	0	0	0	0	0	0	0	0	0	0	0	0	0	0	0	0	0	0	0	0	0
2	3	10	48	AM	control	1800697	2237958	0.142515162	1	12	1	0	448199	448200	449117	448200	451745	94	41	79	107	33	36	42	60	51	35	32	43	0	0	0	0	0	0	0	0	0	0	0	0	0	0	0	0	0	0	0	0
2	3	10	48	PM	control	1800697	2237958	0.142515162	1	3	2	0	477001	477063	481904	477064	489155	59	148	64	0	0	0	0	0	0	0	0	0	0	0	0	0	0	0	0	0	0	0	0	0	0	0	0	0	0	0	0	0
2	3	10	53	AM	control	737709	2237958	0.238967193	0	0	0	0	448199	0	448200	0	0	0	0	0	0	0	0	0	0	0	0	0	0	0	0	0	0	0	0	0	0	0	0	0	0	0	0	0	0	0	0	0	0
2	3	10	53	PM	control	737709	2237958	0.238967193	0	0	0	0	477001	477094	477293	0	0	0	0	0	0	0	0	0	0	0	0	0	0	0	0	0	0	0	0	0	0	0	0	0	0	0	0	0	0	0	0	0	0
2	3	10	55	AM	control	469269	2237958	0.970334875	0	0	0	0	448199	455141	454896	456631	0	0	0	0	0	0	0	0	0	0	0	0	0	0	0	0	0	0	0	0	0	0	0	0	0	0	0	0	0	0	0	0	0
2	3	10	55	PM	control	469269	2237958	0.970334875	0	0	0	0	477001	477169	488698	0	0	0	0	0	0	0	0	0	0	0	0	0	0	0	0	0	0	0	0	0	0	0	0	0	0	0	0	0	0	0	0	0	0
2	3	10	57	AM	control	1815820	2237958	0.079216912	0	0	0	0	448199	448200	448552	0	0	0	0	0	0	0	0	0	0	0	0	0	0	0	0	0	0	0	0	0	0	0	0	0	0	0	0	0	0	0	0	0	0
2	3	10	57	PM	control	1815820	2237958	0.079216912	1	12	1	0	477001	477002	479905	477091	480777	161	66	63	48	68	50	75	73	58	47	108	52	0	0	0	0	0	0	0	0	0	0	0	0	0	0	0	0	0	0	0	0
2	3	10	60	AM	control	1595587	2237958	0.285958395	1	6	2	0	448199	451249	451498	452583	452717	77	45	63	66	91	44	0	0	0	0	0	0	0	0	0	0	0	0	0	0	0	0	0	0	0	0	0	0	0	0	0	0
2	3	10	60	PM	control	1595587	2237958	0.285958395	0	0	2	0	477001	477002	489640	490037	0	0	0	0	0	0	0	0	0	0	0	0	0	0	0	0	0	0	0	0	0	0	0	0	0	0	0	0	0	0	0	0	0
2	3	10	63	AM	control	468744	2237952	0.093764984	0	0	0	0	448199	448200	454238	448219	0	0	0	0	0	0	0	0	0	0	0	0	0	0	0	0	0	0	0	0	0	0	0	0	0	0	0	0	0	0	0	0	0
2	3	10	63	PM	control	468744	2237952	0.093764984	1	5	1	0	477001	477002	477354	477928	477354	107	73	44	46	431	0	0	0	0	0	0	0	0	0	0	0	0	0	0	0	0	0	0	0	0	0	0	0	0	0	0	0
2	3	10	66	AM	control	1172096	2237958	0.170120102	0	0	0	0	448199	448200	0	0	0	0	0	0	0	0	0	0	0	0	0	0	0	0	0	0	0	0	0	0	0	0	0	0	0	0	0	0	0	0	0	0	0
2	3	10	66	PM	control	1172096	2237958	0.170120102	0	0	0	0	477001	477002	478532	477002	0	0	0	0	0	0	0	0	0	0	0	0	0	0	0	0	0	0	0	0	0	0	0	0	0	0	0	0	0	0	0	0	0
2	3	10	70	AM	control	207433	510433	0.997808766	0	0	0	0	448199	0	0	0	0	0	0	0	0	0	0	0	0	0	0	0	0	0	0	0	0	0	0	0	0	0	0	0	0	0	0	0	0	0	0	0	0
2	3	10	70	PM	control	207433	510433	0.997808766	0	0	0	0	477001	0	0	0	0	0	0	0	0	0	0	0	0	0	0	0	0	0	0	0	0	0	0	0	0	0	0	0	0	0	0	0	0	0	0	0	0
2	3	10	71	AM	control	1710301	2237958	0.627890232	0	0	0	0	448199	450333	448494	0	0	0	0	0	0	0	0	0	0	0	0	0	0	0	0	0	0	0	0	0	0	0	0	0	0	0	0	0	0	0	0	0	0
2	3	10	71	PM	control	1710301	2237958	0.627890232	0	0	0	0	477001	477002	480121	477082	0	0	0	0	0	0	0	0	0	0	0	0	0	0	0	0	0	0	0	0	0	0	0	0	0	0	0	0	0	0	0	0	0
2	3	10	72	AM	control	1800243	2237958	0.723761462	1	5	1	0	448199	448628	450983	451570	453213	58	55	91	60	38	0	0	0	0	0	0	0	0	0	0	0	0	0	0	0	0	0	0	0	0	0	0	0	0	0	0	0
2	3	10	72	PM	control	1800243	2237958	0.723761462	0	0	1	0	477001	477002	477941	490777	0	0	0	0	0	0	0	0	0	0	0	0	0	0	0	0	0	0	0	0	0	0	0	0	0	0	0	0	0	0	0	0	0
2	3	10	73	AM	control	1104199	2237958	0.051738903	0	0	0	0	448199	448200	453592	448200	0	0	0	0	0	0	0	0	0	0	0	0	0	0	0	0	0	0	0	0	0	0	0	0	0	0	0	0	0	0	0	0	0
2	3	10	73	PM	control	1104199	2237958	0.051738903	0	0	0	0	477001	477002	0	477002	0	0	0	0	0	0	0	0	0	0	0	0	0	0	0	0	0	0	0	0	0	0	0	0	0	0	0	0	0	0	0	0	0
2	3	10	76	AM	control	1852465	2237958	0.057807656	0	0	0	0	448199	448200	453618	448206	0	0	0	0	0	0	0	0	0	0	0	0	0	0	0	0	0	0	0	0	0	0	0	0	0	0	0	0	0	0	0	0	0
2	3	10	76	PM	control	1852465	2237958	0.057807656	0	0	0	0	477001	490501	477002	490526	0	0	0	0	0	0	0	0	0	0	0	0	0	0	0	0	0	0	0	0	0	0	0	0	0	0	0	0	0	0	0	0	0
2	3	10	85	AM	control	448233	2237881	0.950469476	0	0	0	0	448199	464685	459504	464698	0	0	0	0	0	0	0	0	0	0	0	0	0	0	0	0	0	0	0	0	0	0	0	0	0	0	0	0	0	0	0	0	0
2	3	10	85	PM	control	448233	2237881	0.950469476	0	0	0	0	477001	0	494386	0	0	0	0	0	0	0	0	0	0	0	0	0	0	0	0	0	0	0	0	0	0	0	0	0	0	0	0	0	0	0	0	0	0
2	3	10	97	AM	control	635708	2237833	0.304760082	0	0	1	0	448199	0	448200	0	0	0	0	0	0	0	0	0	0	0	0	0	0	0	0	0	0	0	0	0	0	0	0	0	0	0	0	0	0	0	0	0	0
2	3	10	97	PM	control	635708	2237833	0.304760082	0	0	1	0	477001	477057	479190	477083	0	0	0	0	0	0	0	0	0	0	0	0	0	0	0	0	0	0	0	0	0	0	0	0	0	0	0	0	0	0	0	0	0
2	3	10	100	AM	control	850635	2233359	0.680135212	0	0	1	1	448199	464933	448373	465092	0	0	0	0	0	0	0	0	0	0	0	0	0	0	0	0	0	0	0	0	0	0	0	0	0	0	0	0	0	0	0	0	0
2	3	10	100	PM	control	850635	2233359	0.680135212	0	0	1	0	477001	479349	486043	0	0	0	0	0	0	0	0	0	0	0	0	0	0	0	0	0	0	0	0	0	0	0	0	0	0	0	0	0	0	0	0	0	0
2	3	10	102	AM	control	1773779	2237958	0.174115557	0	0	2	0	448199	448200	455838	448200	0	0	0	0	0	0	0	0	0	0	0	0	0	0	0	0	0	0	0	0	0	0	0	0	0	0	0	0	0	0	0	0	0
2	3	10	102	PM	control	1773779	2237958	0.174115557	0	0	2	0	477001	477002	478836	477002	0	0	0	0	0	0	0	0	0	0	0	0	0	0	0	0	0	0	0	0	0	0	0	0	0	0	0	0	0	0	0	0	0
2	3	10	109	AM	control	486180	1649450	0.830937809	0	0	1	1	448199	457023	454398	457030	0	0	0	0	0	0	0	0	0	0	0	0	0	0	0	0	0	0	0	0	0	0	0	0	0	0	0	0	0	0	0	0	0
2	3	10	109	PM	control	486180	1649450	0.830937809	0	0	1	0	477001	0	0	0	0	0	0	0	0	0	0	0	0	0	0	0	0	0	0	0	0	0	0	0	0	0	0	0	0	0	0	0	0	0	0	0	0
2	3	10	112	AM	control	1837285	2237957	0.315184417	0	0	0	0	448199	448200	448565	448200	0	0	0	0	0	0	0	0	0	0	0	0	0	0	0	0	0	0	0	0	0	0	0	0	0	0	0	0	0	0	0	0	0
2	3	10	112	PM	control	1837285	2237957	0.315184417	0	0	0	0	477001	477002	478406	477320	0	0	0	0	0	0	0	0	0	0	0	0	0	0	0	0	0	0	0	0	0	0	0	0	0	0	0	0	0	0	0	0	0
2	3	10	115	AM	control	1791075	2237958	0.162382396	0	0	0	0	448199	448200	449016	448327	0	0	0	0	0	0	0	0	0	0	0	0	0	0	0	0	0	0	0	0	0	0	0	0	0	0	0	0	0	0	0	0	0
2	3	10	115	PM	control	1791075	2237958	0.162382396	0	0	0	0	477001	477002	477669	477308	0	0	0	0	0	0	0	0	0	0	0	0	0	0	0	0	0	0	0	0	0	0	0	0	0	0	0	0	0	0	0	0	0
2	3	10	118	AM	control	1176048	2237958	0.108132979	0	0	1	1	448199	448200	456142	448710	0	0	0	0	0	0	0	0	0	0	0	0	0	0	0	0	0	0	0	0	0	0	0	0	0	0	0	0	0	0	0	0	0
2	3	10	118	PM	control	1176048	2237958	0.108132979	0	0	1	0	477001	477002	486241	477076	0	0	0	0	0	0	0	0	0	0	0	0	0	0	0	0	0	0	0	0	0	0	0	0	0	0	0	0	0	0	0	0	0
2	3	10	120	AM	control	1885309	2237958	0.314791075	1	5	2	0	448199	448200	453245	448200	454600	51	223	21	28	22	0	0	0	0	0	0	0	0	0	0	0	0	0	0	0	0	0	0	0	0	0	0	0	0	0	0	0
2	3	10	120	PM	control	1885309	2237958	0.314791075	0	0	2	1	477001	477002	0	477002	0	0	0	0	0	0	0	0	0	0	0	0	0	0	0	0	0	0	0	0	0	0	0	0	0	0	0	0	0	0	0	0	0
2	3	10	124	AM	control	481942	2235508	0.300837515	0	0	1	1	NA	NA	NA	NA	NA	0	0	0	0	0	0	0	0	0	0	0	0	0	0	0	0	0	0	0	0	0	0	0	0	0	0	0	0	0	0	0	0
2	3	10	124	PM	control	481942	2235508	0.300837515	0	0	1	0	477001	0	0	0	0	0	0	0	0	0	0	0	0	0	0	0	0	0	0	0	0	0	0	0	0	0	0	0	0	0	0	0	0	0	0	0	0
2	3	10	135	AM	control	996602	2237958	0.282077939	0	0	0	0	448199	448200	448899	448415	0	0	0	0	0	0	0	0	0	0	0	0	0	0	0	0	0	0	0	0	0	0	0	0	0	0	0	0	0	0	0	0	0
2	3	10	135	PM	control	996602	2237958	0.282077939	0	0	0	0	477001	0	477002	0	0	0	0	0	0	0	0	0	0	0	0	0	0	0	0	0	0	0	0	0	0	0	0	0	0	0	0	0	0	0	0	0	0
2	3	10	139	AM	control	1631879	2237958	0.701390807	0	0	2	1	448199	448302	449446	0	0	0	0	0	0	0	0	0	0	0	0	0	0	0	0	0	0	0	0	0	0	0	0	0	0	0	0	0	0	0	0	0	0
2	3	10	139	PM	control	1631879	2237958	0.701390807	0	0	2	1	477001	477002	477312	0	0	0	0	0	0	0	0	0	0	0	0	0	0	0	0	0	0	0	0	0	0	0	0	0	0	0	0	0	0	0	0	0	0
2	3	10	140	AM	control	637142	2237958	0.691536564	0	0	0	0	448199	463078	451371	463088	0	0	0	0	0	0	0	0	0	0	0	0	0	0	0	0	0	0	0	0	0	0	0	0	0	0	0	0	0	0	0	0	0
2	3	10	140	PM	control	637142	2237958	0.691536564	0	0	0	0	477001	478142	478529	0	0	0	0	0	0	0	0	0	0	0	0	0	0	0	0	0	0	0	0	0	0	0	0	0	0	0	0	0	0	0	0	0	0
2	3	10	148	AM	control	1831308	2237958	0.396426073	0	0	2	1	448199	448200	448607	0	0	0	0	0	0	0	0	0	0	0	0	0	0	0	0	0	0	0	0	0	0	0	0	0	0	0	0	0	0	0	0	0	0
2	3	10	148	PM	control	1831308	2237958	0.396426073	0	0	2	1	477001	477002	478352	477209	0	0	0	0	0	0	0	0	0	0	0	0	0	0	0	0	0	0	0	0	0	0	0	0	0	0	0	0	0	0	0	0	0
2	3	10	149	AM	control	1604634	2237957	0.644775485	0	0	1	0	448199	448381	456873	455615	0	0	0	0	0	0	0	0	0	0	0	0	0	0	0	0	0	0	0	0	0	0	0	0	0	0	0	0	0	0	0	0	0
2	3	10	149	PM	control	1604634	2237957	0.644775485	1	4	2	0	477001	477002	477230	477178	489459	129	43	75	332	0	0	0	0	0	0	0	0	0	0	0	0	0	0	0	0	0	0	0	0	0	0	0	0	0	0	0	0
2	3	10	153	AM	control	1904008	2237958	0.323781171	1	3	1	0	448199	448341	450066	450447	450627	116	64	60	0	0	0	0	0	0	0	0	0	0	0	0	0	0	0	0	0	0	0	0	0	0	0	0	0	0	0	0	0
2	3	10	153	PM	control	1904008	2237958	0.323781171	0	0	1	0	477001	477002	487260	480880	0	0	0	0	0	0	0	0	0	0	0	0	0	0	0	0	0	0	0	0	0	0	0	0	0	0	0	0	0	0	0	0	0
2	3	10	159	AM	control	700829	857948	0.235231729	0	0	0	0	448199	0	448200	0	0	0	0	0	0	0	0	0	0	0	0	0	0	0	0	0	0	0	0	0	0	0	0	0	0	0	0	0	0	0	0	0	0
2	3	10	159	PM	control	700829	857948	0.235231729	0	0	0	0	477001	477045	0	478204	0	0	0	0	0	0	0	0	0	0	0	0	0	0	0	0	0	0	0	0	0	0	0	0	0	0	0	0	0	0	0	0	0
2	3	10	161	AM	control	1617192	2237958	0.110069536	0	0	0	0	448199	0	448241	0	0	0	0	0	0	0	0	0	0	0	0	0	0	0	0	0	0	0	0	0	0	0	0	0	0	0	0	0	0	0	0	0	0
2	3	10	161	PM	control	1617192	2237958	0.110069536	0	0	0	0	477001	477002	0	477002	0	0	0	0	0	0	0	0	0	0	0	0	0	0	0	0	0	0	0	0	0	0	0	0	0	0	0	0	0	0	0	0	0
2	3	10	170	AM	control	359035	2237874	0.844491361	0	0	0	0	448199	454917	448801	454943	0	0	0	0	0	0	0	0	0	0	0	0	0	0	0	0	0	0	0	0	0	0	0	0	0	0	0	0	0	0	0	0	0
2	3	10	170	PM	control	359035	2237874	0.844491361	0	0	0	0	477001	484585	0	492060	0	0	0	0	0	0	0	0	0	0	0	0	0	0	0	0	0	0	0	0	0	0	0	0	0	0	0	0	0	0	0	0	0
2	3	10	172	AM	control	1345329	2237958	0.633311249	0	0	3	1	448199	448382	449815	450940	0	0	0	0	0	0	0	0	0	0	0	0	0	0	0	0	0	0	0	0	0	0	0	0	0	0	0	0	0	0	0	0	0
2	3	10	172	PM	control	1345329	2237958	0.633311249	0	0	3	1	477001	477273	489575	477310	0	0	0	0	0	0	0	0	0	0	0	0	0	0	0	0	0	0	0	0	0	0	0	0	0	0	0	0	0	0	0	0	0
2	3	10	173	AM	control	1801943	2237937	0.229550875	1	5	4	0	448199	448200	453314	448200	453923	43	50	74	37	61	0	0	0	0	0	0	0	0	0	0	0	0	0	0	0	0	0	0	0	0	0	0	0	0	0	0	0
2	3	10	173	PM	control	1801943	2237937	0.229550875	0	0	4	1	477001	477002	483609	477039	0	0	0	0	0	0	0	0	0	0	0	0	0	0	0	0	0	0	0	0	0	0	0	0	0	0	0	0	0	0	0	0	0
2	3	10	174	AM	control	334798	2237957	0.885008659	0	0	0	0	448199	449943	449971	0	0	0	0	0	0	0	0	0	0	0	0	0	0	0	0	0	0	0	0	0	0	0	0	0	0	0	0	0	0	0	0	0	0
2	3	10	174	PM	control	334798	2237957	0.885008659	0	0	0	0	477001	0	493663	0	0	0	0	0	0	0	0	0	0	0	0	0	0	0	0	0	0	0	0	0	0	0	0	0	0	0	0	0	0	0	0	0	0
2	3	10	178	AM	control	1840037	2237958	0.244226449	0	0	0	0	448199	0	448200	0	0	0	0	0	0	0	0	0	0	0	0	0	0	0	0	0	0	0	0	0	0	0	0	0	0	0	0	0	0	0	0	0	0
2	3	10	178	PM	control	1840037	2237958	0.244226449	0	0	0	0	477001	477048	490068	477401	0	0	0	0	0	0	0	0	0	0	0	0	0	0	0	0	0	0	0	0	0	0	0	0	0	0	0	0	0	0	0	0	0
2	3	10	186	AM	control	1877718	2237958	0.303210318	1	6	3	1	448199	448200	448954	448200	452808	3912	97	42	52	58	64	0	0	0	0	0	0	0	0	0	0	0	0	0	0	0	0	0	0	0	0	0	0	0	0	0	0
2	3	10	186	PM	control	1877718	2237958	0.303210318	0	0	3	0	477001	477225	477704	479048	0	0	0	0	0	0	0	0	0	0	0	0	0	0	0	0	0	0	0	0	0	0	0	0	0	0	0	0	0	0	0	0	0
2	3	10	190	AM	control	1779475	2237958	0.372661298	0	0	1	1	448199	450087	448200	450136	0	0	0	0	0	0	0	0	0	0	0	0	0	0	0	0	0	0	0	0	0	0	0	0	0	0	0	0	0	0	0	0	0
2	3	10	190	PM	control	1779475	2237958	0.372661298	0	0	1	0	477001	477002	481298	479510	0	0	0	0	0	0	0	0	0	0	0	0	0	0	0	0	0	0	0	0	0	0	0	0	0	0	0	0	0	0	0	0	0
2	3	10	192	AM	control	1202506	2237958	0.262920644	0	0	0	0	448199	0	448200	0	0	0	0	0	0	0	0	0	0	0	0	0	0	0	0	0	0	0	0	0	0	0	0	0	0	0	0	0	0	0	0	0	0
2	3	10	192	PM	control	1202506	2237958	0.262920644	0	0	0	0	477001	494033	0	0	0	0	0	0	0	0	0	0	0	0	0	0	0	0	0	0	0	0	0	0	0	0	0	0	0	0	0	0	0	0	0	0	0
2	3	10	194	AM	control	1149775	2237955	0.061757003	0	0	0	0	448199	448200	455094	448200	0	0	0	0	0	0	0	0	0	0	0	0	0	0	0	0	0	0	0	0	0	0	0	0	0	0	0	0	0	0	0	0	0
2	3	10	194	PM	control	1149775	2237955	0.061757003	1	6	1	0	477001	477002	478011	477002	479361	52	140	92	73	81	64	0	0	0	0	0	0	0	0	0	0	0	0	0	0	0	0	0	0	0	0	0	0	0	0	0	0
2	3	10	195	AM	control	1464166	2237958	0.458959026	0	0	2	1	448199	448400	448263	453540	0	0	0	0	0	0	0	0	0	0	0	0	0	0	0	0	0	0	0	0	0	0	0	0	0	0	0	0	0	0	0	0	0
2	3	10	195	PM	control	1464166	2237958	0.458959026	0	0	2	0	477001	477776	478200	477833	0	0	0	0	0	0	0	0	0	0	0	0	0	0	0	0	0	0	0	0	0	0	0	0	0	0	0	0	0	0	0	0	0
2	3	10	198	AM	control	1745197	2237958	0.070458727	1	3	1	0	448199	448200	453976	448200	454182	45	58	59	0	0	0	0	0	0	0	0	0	0	0	0	0	0	0	0	0	0	0	0	0	0	0	0	0	0	0	0	0
2	3	10	198	PM	control	1745197	2237958	0.070458727	0	0	1	0	477001	477002	477577	477002	0	0	0	0	0	0	0	0	0	0	0	0	0	0	0	0	0	0	0	0	0	0	0	0	0	0	0	0	0	0	0	0	0
2	3	10	202	AM	control	1030843	2237958	0.209195465	0	0	0	0	448199	448200	456656	451683	0	0	0	0	0	0	0	0	0	0	0	0	0	0	0	0	0	0	0	0	0	0	0	0	0	0	0	0	0	0	0	0	0
2	3	10	202	PM	control	1030843	2237958	0.209195465	0	0	0	0	477001	0	477002	0	0	0	0	0	0	0	0	0	0	0	0	0	0	0	0	0	0	0	0	0	0	0	0	0	0	0	0	0	0	0	0	0	0
2	3	10	207	AM	control	1187579	2237953	0.494107981	0	0	0	0	448199	448200	452857	448531	0	0	0	0	0	0	0	0	0	0	0	0	0	0	0	0	0	0	0	0	0	0	0	0	0	0	0	0	0	0	0	0	0
2	3	10	207	PM	control	1187579	2237953	0.494107981	0	0	0	0	477001	0	477313	0	0	0	0	0	0	0	0	0	0	0	0	0	0	0	0	0	0	0	0	0	0	0	0	0	0	0	0	0	0	0	0	0	0
2	3	10	209	AM	control	539020	2237700	0.972669588	0	0	0	0	448199	464783	450986	464790	0	0	0	0	0	0	0	0	0	0	0	0	0	0	0	0	0	0	0	0	0	0	0	0	0	0	0	0	0	0	0	0	0
2	3	10	209	PM	control	539020	2237700	0.972669588	0	0	0	0	NA	NA	NA	NA	NA	0	0	0	0	0	0	0	0	0	0	0	0	0	0	0	0	0	0	0	0	0	0	0	0	0	0	0	0	0	0	0	0
2	3	10	212	AM	control	521852	2237958	0.834920885	0	0	0	0	448199	451982	452124	0	0	0	0	0	0	0	0	0	0	0	0	0	0	0	0	0	0	0	0	0	0	0	0	0	0	0	0	0	0	0	0	0	0
2	3	10	212	PM	control	521852	2237958	0.834920885	0	0	0	0	477001	477002	487144	0	0	0	0	0	0	0	0	0	0	0	0	0	0	0	0	0	0	0	0	0	0	0	0	0	0	0	0	0	0	0	0	0	0
2	3	10	215	AM	control	292027	395800	0.092607454	0	0	0	0	NA	NA	NA	NA	NA	0	0	0	0	0	0	0	0	0	0	0	0	0	0	0	0	0	0	0	0	0	0	0	0	0	0	0	0	0	0	0	0
2	3	10	215	PM	control	292027	395800	0.092607454	0	0	0	0	NA	NA	NA	NA	NA	0	0	0	0	0	0	0	0	0	0	0	0	0	0	0	0	0	0	0	0	0	0	0	0	0	0	0	0	0	0	0	0
2	3	10	217	AM	control	996869	2237958	0.124822278	0	0	0	0	448199	448200	456025	448277	0	0	0	0	0	0	0	0	0	0	0	0	0	0	0	0	0	0	0	0	0	0	0	0	0	0	0	0	0	0	0	0	0
2	3	10	217	PM	control	996869	2237958	0.124822278	0	0	0	0	477001	477002	0	477002	0	0	0	0	0	0	0	0	0	0	0	0	0	0	0	0	0	0	0	0	0	0	0	0	0	0	0	0	0	0	0	0	0
2	3	10	218	AM	control	206370	2001356	0.983016579	0	0	0	0	448199	451105	451165	458878	0	0	0	0	0	0	0	0	0	0	0	0	0	0	0	0	0	0	0	0	0	0	0	0	0	0	0	0	0	0	0	0	0
2	3	10	218	PM	control	206370	2001356	0.983016579	0	0	0	0	477001	0	0	0	0	0	0	0	0	0	0	0	0	0	0	0	0	0	0	0	0	0	0	0	0	0	0	0	0	0	0	0	0	0	0	0	0
2	3	10	220	AM	control	256170	2223206	0.788923208	0	0	0	0	448199	448200	448938	451729	0	0	0	0	0	0	0	0	0	0	0	0	0	0	0	0	0	0	0	0	0	0	0	0	0	0	0	0	0	0	0	0	0
2	3	10	220	PM	control	256170	2223206	0.788923208	0	0	0	0	477001	491087	488494	491105	0	0	0	0	0	0	0	0	0	0	0	0	0	0	0	0	0	0	0	0	0	0	0	0	0	0	0	0	0	0	0	0	0
2	3	10	227	AM	control	1839700	2237958	0.219529674	0	0	0	0	448199	448200	455547	452866	0	0	0	0	0	0	0	0	0	0	0	0	0	0	0	0	0	0	0	0	0	0	0	0	0	0	0	0	0	0	0	0	0
2	3	10	227	PM	control	1839700	2237958	0.219529674	0	0	0	0	477001	477002	0	477002	0	0	0	0	0	0	0	0	0	0	0	0	0	0	0	0	0	0	0	0	0	0	0	0	0	0	0	0	0	0	0	0	0
2	3	10	232	AM	control	1715307	2237958	0.315142829	0	0	0	0	448199	448200	455820	448200	0	0	0	0	0	0	0	0	0	0	0	0	0	0	0	0	0	0	0	0	0	0	0	0	0	0	0	0	0	0	0	0	0
2	3	10	232	PM	control	1715307	2237958	0.315142829	0	0	0	0	477001	477002	0	479863	0	0	0	0	0	0	0	0	0	0	0	0	0	0	0	0	0	0	0	0	0	0	0	0	0	0	0	0	0	0	0	0	0
2	3	10	237	AM	control	1793780	2237958	0.422720748	0	0	0	0	448199	0	448200	0	0	0	0	0	0	0	0	0	0	0	0	0	0	0	0	0	0	0	0	0	0	0	0	0	0	0	0	0	0	0	0	0	0
2	3	10	237	PM	control	1793780	2237958	0.422720748	0	0	0	0	477001	477002	0	484449	0	0	0	0	0	0	0	0	0	0	0	0	0	0	0	0	0	0	0	0	0	0	0	0	0	0	0	0	0	0	0	0	0
2	3	10	238	AM	control	1807840	2237958	0.382875687	0	0	1	0	448199	448200	451891	448310	0	0	0	0	0	0	0	0	0	0	0	0	0	0	0	0	0	0	0	0	0	0	0	0	0	0	0	0	0	0	0	0	0
2	3	10	238	PM	control	1807840	2237958	0.382875687	0	0	1	0	477001	477002	0	477002	0	0	0	0	0	0	0	0	0	0	0	0	0	0	0	0	0	0	0	0	0	0	0	0	0	0	0	0	0	0	0	0	0
2	3	10	242	AM	control	304719	2233128	0.811905207	0	0	0	0	448199	0	453755	0	0	0	0	0	0	0	0	0	0	0	0	0	0	0	0	0	0	0	0	0	0	0	0	0	0	0	0	0	0	0	0	0	0
2	3	10	242	PM	control	304719	2233128	0.811905207	0	0	0	0	477001	477002	477255	481740	0	0	0	0	0	0	0	0	0	0	0	0	0	0	0	0	0	0	0	0	0	0	0	0	0	0	0	0	0	0	0	0	0
2	3	10	245	AM	control	623601	2237456	0.455706038	0	0	0	0	448199	448200	455041	452928	0	0	0	0	0	0	0	0	0	0	0	0	0	0	0	0	0	0	0	0	0	0	0	0	0	0	0	0	0	0	0	0	0
2	3	10	245	PM	control	623601	2237456	0.455706038	0	0	0	0	477001	477002	0	487478	0	0	0	0	0	0	0	0	0	0	0	0	0	0	0	0	0	0	0	0	0	0	0	0	0	0	0	0	0	0	0	0	0
2	3	10	251	AM	control	1832414	2237958	0.049390725	0	0	0	0	448199	448200	460573	448200	0	0	0	0	0	0	0	0	0	0	0	0	0	0	0	0	0	0	0	0	0	0	0	0	0	0	0	0	0	0	0	0	0
2	3	10	251	PM	control	1832414	2237958	0.049390725	0	0	0	0	477001	477002	0	494831	0	0	0	0	0	0	0	0	0	0	0	0	0	0	0	0	0	0	0	0	0	0	0	0	0	0	0	0	0	0	0	0	0
2	3	10	256	AM	control	979028	2237958	0.199899732	0	0	0	0	448199	448200	450054	448528	0	0	0	0	0	0	0	0	0	0	0	0	0	0	0	0	0	0	0	0	0	0	0	0	0	0	0	0	0	0	0	0	0
2	3	10	256	PM	control	979028	2237958	0.199899732	0	0	0	0	477001	477002	477725	477078	0	0	0	0	0	0	0	0	0	0	0	0	0	0	0	0	0	0	0	0	0	0	0	0	0	0	0	0	0	0	0	0	0
2	3	10	260	AM	control	1738548	2237958	0.216469328	1	1	2	0	448199	448200	455267	448200	456075	72	0	0	0	0	0	0	0	0	0	0	0	0	0	0	0	0	0	0	0	0	0	0	0	0	0	0	0	0	0	0	0
2	3	10	260	PM	control	1738548	2237958	0.216469328	0	0	2	0	477001	477002	493116	477076	0	0	0	0	0	0	0	0	0	0	0	0	0	0	0	0	0	0	0	0	0	0	0	0	0	0	0	0	0	0	0	0	0
2	3	10	261	AM	control	251437	2237958	0.027676593	0	0	0	0	448199	0	0	0	0	0	0	0	0	0	0	0	0	0	0	0	0	0	0	0	0	0	0	0	0	0	0	0	0	0	0	0	0	0	0	0	0
2	3	10	261	PM	control	251437	2237958	0.027676593	0	0	0	0	NA	NA	NA	NA	NA	0	0	0	0	0	0	0	0	0	0	0	0	0	0	0	0	0	0	0	0	0	0	0	0	0	0	0	0	0	0	0	0
2	3	10	263	AM	control	470419	2237958	0.572818196	0	0	0	0	448199	448329	454363	0	0	0	0	0	0	0	0	0	0	0	0	0	0	0	0	0	0	0	0	0	0	0	0	0	0	0	0	0	0	0	0	0	0
2	3	10	263	PM	control	470419	2237958	0.572818196	0	0	0	0	477001	477002	477181	0	0	0	0	0	0	0	0	0	0	0	0	0	0	0	0	0	0	0	0	0	0	0	0	0	0	0	0	0	0	0	0	0	0
2	3	10	265	AM	control	254049	2237902	0.056997834	0	0	1	1	448199	448392	449328	448392	0	0	0	0	0	0	0	0	0	0	0	0	0	0	0	0	0	0	0	0	0	0	0	0	0	0	0	0	0	0	0	0	0
2	3	10	265	PM	control	254049	2237902	0.056997834	1	6	2	0	477001	477002	480392	477002	489716	78	68	497	81	335	101	0	0	0	0	0	0	0	0	0	0	0	0	0	0	0	0	0	0	0	0	0	0	0	0	0	0
2	3	10	289	AM	control	941702	2237957	0.082365304	0	0	0	0	448199	448200	457462	448200	0	0	0	0	0	0	0	0	0	0	0	0	0	0	0	0	0	0	0	0	0	0	0	0	0	0	0	0	0	0	0	0	0
2	3	10	289	PM	control	941702	2237957	0.082365304	0	0	0	0	477001	477048	0	477050	0	0	0	0	0	0	0	0	0	0	0	0	0	0	0	0	0	0	0	0	0	0	0	0	0	0	0	0	0	0	0	0	0
2	3	10	296	AM	control	1821958	2237958	0.347639184	1	4	4	0	448199	448200	448600	452074	454956	135	89	38	36	0	0	0	0	0	0	0	0	0	0	0	0	0	0	0	0	0	0	0	0	0	0	0	0	0	0	0	0
2	3	10	296	PM	control	1821958	2237958	0.347639184	1	8	5	1	477001	477002	477758	477002	478791	55	58	326	142	69	84	49	148	0	0	0	0	0	0	0	0	0	0	0	0	0	0	0	0	0	0	0	0	0	0	0	0
2	3	10	298	AM	control	1856646	2237958	0.062780639	0	0	0	0	448199	448200	450898	448200	0	0	0	0	0	0	0	0	0	0	0	0	0	0	0	0	0	0	0	0	0	0	0	0	0	0	0	0	0	0	0	0	0
2	3	10	298	PM	control	1856646	2237958	0.062780639	0	0	0	0	477001	477002	482747	477002	0	0	0	0	0	0	0	0	0	0	0	0	0	0	0	0	0	0	0	0	0	0	0	0	0	0	0	0	0	0	0	0	0
2	3	10	301	AM	control	1205137	2237958	0.840801966	0	0	1	1	448199	448528	450329	464540	0	0	0	0	0	0	0	0	0	0	0	0	0	0	0	0	0	0	0	0	0	0	0	0	0	0	0	0	0	0	0	0	0
2	3	10	301	PM	control	1205137	2237958	0.840801966	0	0	1	0	477001	477002	478934	477202	0	0	0	0	0	0	0	0	0	0	0	0	0	0	0	0	0	0	0	0	0	0	0	0	0	0	0	0	0	0	0	0	0
2	3	10	308	AM	control	1455477	2237958	0.10537775	0	0	0	0	448199	448200	452995	448200	0	0	0	0	0	0	0	0	0	0	0	0	0	0	0	0	0	0	0	0	0	0	0	0	0	0	0	0	0	0	0	0	0
2	3	10	308	PM	control	1455477	2237958	0.10537775	0	0	0	0	477001	477002	478061	477002	0	0	0	0	0	0	0	0	0	0	0	0	0	0	0	0	0	0	0	0	0	0	0	0	0	0	0	0	0	0	0	0	0
2	3	10	313	AM	control	679693	2237956	0.850800686	0	0	0	0	448199	452008	452048	461306	0	0	0	0	0	0	0	0	0	0	0	0	0	0	0	0	0	0	0	0	0	0	0	0	0	0	0	0	0	0	0	0	0
2	3	10	313	PM	control	679693	2237956	0.850800686	0	0	0	0	477001	477160	478188	0	0	0	0	0	0	0	0	0	0	0	0	0	0	0	0	0	0	0	0	0	0	0	0	0	0	0	0	0	0	0	0	0	0
2	3	10	318	AM	control	1674476	2237957	0.029479807	0	0	2	0	448199	448200	452358	448217	0	0	0	0	0	0	0	0	0	0	0	0	0	0	0	0	0	0	0	0	0	0	0	0	0	0	0	0	0	0	0	0	0
2	3	10	318	PM	control	1674476	2237957	0.029479807	0	0	2	1	477001	477002	477652	477002	0	0	0	0	0	0	0	0	0	0	0	0	0	0	0	0	0	0	0	0	0	0	0	0	0	0	0	0	0	0	0	0	0
2	3	10	320	AM	control	1906312	2237958	0.083485584	0	0	0	0	448199	448200	450030	448200	0	0	0	0	0	0	0	0	0	0	0	0	0	0	0	0	0	0	0	0	0	0	0	0	0	0	0	0	0	0	0	0	0
2	3	10	320	PM	control	1906312	2237958	0.083485584	0	0	0	0	477001	477002	0	477568	0	0	0	0	0	0	0	0	0	0	0	0	0	0	0	0	0	0	0	0	0	0	0	0	0	0	0	0	0	0	0	0	0
2	3	10	326	AM	control	1139365	2237958	0.202192801	0	0	0	0	448199	448200	458773	449789	0	0	0	0	0	0	0	0	0	0	0	0	0	0	0	0	0	0	0	0	0	0	0	0	0	0	0	0	0	0	0	0	0
2	3	10	326	PM	control	1139365	2237958	0.202192801	0	0	0	0	477001	477002	477357	0	0	0	0	0	0	0	0	0	0	0	0	0	0	0	0	0	0	0	0	0	0	0	0	0	0	0	0	0	0	0	0	0	0
2	3	10	329	AM	control	1175173	2237958	0.71992824	0	0	0	0	448199	464066	451859	464070	0	0	0	0	0	0	0	0	0	0	0	0	0	0	0	0	0	0	0	0	0	0	0	0	0	0	0	0	0	0	0	0	0
2	3	10	329	PM	control	1175173	2237958	0.71992824	0	0	0	0	477001	0	477002	0	0	0	0	0	0	0	0	0	0	0	0	0	0	0	0	0	0	0	0	0	0	0	0	0	0	0	0	0	0	0	0	0	0
2	3	10	332	AM	control	1816595	2237957	0.251696509	0	0	0	0	448199	448200	449301	448200	0	0	0	0	0	0	0	0	0	0	0	0	0	0	0	0	0	0	0	0	0	0	0	0	0	0	0	0	0	0	0	0	0
2	3	10	332	PM	control	1816595	2237957	0.251696509	0	0	0	0	477001	477002	482293	477002	0	0	0	0	0	0	0	0	0	0	0	0	0	0	0	0	0	0	0	0	0	0	0	0	0	0	0	0	0	0	0	0	0
2	3	10	334	AM	control	1034616	2237958	0.633750447	0	0	0	0	NA	NA	NA	NA	NA	0	0	0	0	0	0	0	0	0	0	0	0	0	0	0	0	0	0	0	0	0	0	0	0	0	0	0	0	0	0	0	0
2	3	10	334	PM	control	1034616	2237958	0.633750447	0	0	0	0	477001	482531	483805	482894	0	0	0	0	0	0	0	0	0	0	0	0	0	0	0	0	0	0	0	0	0	0	0	0	0	0	0	0	0	0	0	0	0
2	3	10	342	AM	control	1017744	2237958	0.146609265	0	0	0	0	448199	448200	456398	448513	0	0	0	0	0	0	0	0	0	0	0	0	0	0	0	0	0	0	0	0	0	0	0	0	0	0	0	0	0	0	0	0	0
2	3	10	342	PM	control	1017744	2237958	0.146609265	0	0	0	0	477001	478218	485919	0	0	0	0	0	0	0	0	0	0	0	0	0	0	0	0	0	0	0	0	0	0	0	0	0	0	0	0	0	0	0	0	0	0
2	3	10	353	AM	control	1425086	2237958	0.352120791	0	0	0	0	448199	448200	451599	448200	0	0	0	0	0	0	0	0	0	0	0	0	0	0	0	0	0	0	0	0	0	0	0	0	0	0	0	0	0	0	0	0	0
2	3	10	353	PM	control	1425086	2237958	0.352120791	0	0	0	0	477001	477002	0	477037	0	0	0	0	0	0	0	0	0	0	0	0	0	0	0	0	0	0	0	0	0	0	0	0	0	0	0	0	0	0	0	0	0
2	3	10	356	AM	control	1140245	2237958	0.515273379	0	0	0	0	448199	449033	0	449341	0	0	0	0	0	0	0	0	0	0	0	0	0	0	0	0	0	0	0	0	0	0	0	0	0	0	0	0	0	0	0	0	0
2	3	10	356	PM	control	1140245	2237958	0.515273379	0	0	0	0	477001	0	477002	0	0	0	0	0	0	0	0	0	0	0	0	0	0	0	0	0	0	0	0	0	0	0	0	0	0	0	0	0	0	0	0	0	0
2	3	10	387	AM	control	369889	2237862	0.703807453	0	0	0	0	448199	448301	448730	0	0	0	0	0	0	0	0	0	0	0	0	0	0	0	0	0	0	0	0	0	0	0	0	0	0	0	0	0	0	0	0	0	0
2	3	10	387	PM	control	369889	2237862	0.703807453	0	0	0	0	477001	477065	478073	485735	0	0	0	0	0	0	0	0	0	0	0	0	0	0	0	0	0	0	0	0	0	0	0	0	0	0	0	0	0	0	0	0	0
2	3	10	390	AM	control	451764	2237957	0.744140429	0	0	0	0	448199	0	448613	0	0	0	0	0	0	0	0	0	0	0	0	0	0	0	0	0	0	0	0	0	0	0	0	0	0	0	0	0	0	0	0	0	0
2	3	10	390	PM	control	451764	2237957	0.744140429	0	0	0	0	477001	477002	0	478825	0	0	0	0	0	0	0	0	0	0	0	0	0	0	0	0	0	0	0	0	0	0	0	0	0	0	0	0	0	0	0	0	0
2	3	10	394	AM	control	1753245	2237958	0.393364712	0	0	3	1	448199	448200	456048	448286	0	0	0	0	0	0	0	0	0	0	0	0	0	0	0	0	0	0	0	0	0	0	0	0	0	0	0	0	0	0	0	0	0
2	3	10	394	PM	control	1753245	2237958	0.393364712	1	5	4	1	477001	477002	478160	477709	479202	55	38	41	45	45	0	0	0	0	0	0	0	0	0	0	0	0	0	0	0	0	0	0	0	0	0	0	0	0	0	0	0
2	3	10	395	AM	control	1546145	2237617	0.834451208	0	0	2	1	448199	448846	449069	448864	0	0	0	0	0	0	0	0	0	0	0	0	0	0	0	0	0	0	0	0	0	0	0	0	0	0	0	0	0	0	0	0	0
2	3	10	395	PM	control	1546145	2237617	0.834451208	0	0	2	0	477001	477002	492406	477582	0	0	0	0	0	0	0	0	0	0	0	0	0	0	0	0	0	0	0	0	0	0	0	0	0	0	0	0	0	0	0	0	0
2	3	10	398	AM	control	646869	2237958	0.549675093	0	0	0	0	448199	0	454635	0	0	0	0	0	0	0	0	0	0	0	0	0	0	0	0	0	0	0	0	0	0	0	0	0	0	0	0	0	0	0	0	0	0
2	3	10	398	PM	control	646869	2237958	0.549675093	0	0	0	0	NA	NA	NA	NA	NA	0	0	0	0	0	0	0	0	0	0	0	0	0	0	0	0	0	0	0	0	0	0	0	0	0	0	0	0	0	0	0	0
2	3	10	400	AM	control	392538	2232026	0.523954954	0	0	0	0	448199	448200	452279	448200	0	0	0	0	0	0	0	0	0	0	0	0	0	0	0	0	0	0	0	0	0	0	0	0	0	0	0	0	0	0	0	0	0
2	3	10	400	PM	control	392538	2232026	0.523954954	0	0	0	0	477001	494612	480986	0	0	0	0	0	0	0	0	0	0	0	0	0	0	0	0	0	0	0	0	0	0	0	0	0	0	0	0	0	0	0	0	0	0
2	3	10	437	AM	control	1735270	2237958	0.321570513	1	19	4	0	448199	448200	448449	448754	449523	109	184	144	29	46	43	27	22	95	27	28	152	31	27	32	91	40	32	29	0	0	0	0	0	0	0	0	0	0	0	0	0
2	3	10	437	PM	control	1735270	2237958	0.321570513	1	5	5	1	477001	477002	477602	477002	478738	39	44	45	37	33	0	0	0	0	0	0	0	0	0	0	0	0	0	0	0	0	0	0	0	0	0	0	0	0	0	0	0
2	3	10	458	AM	control	633320	2237958	0.639871241	0	0	0	0	448199	460007	448581	460013	0	0	0	0	0	0	0	0	0	0	0	0	0	0	0	0	0	0	0	0	0	0	0	0	0	0	0	0	0	0	0	0	0
2	3	10	458	PM	control	633320	2237958	0.639871241	0	0	0	0	477001	477362	0	0	0	0	0	0	0	0	0	0	0	0	0	0	0	0	0	0	0	0	0	0	0	0	0	0	0	0	0	0	0	0	0	0	0
2	3	10	462	AM	control	1045038	2237958	0.928955334	0	0	1	0	448199	449870	448200	452834	0	0	0	0	0	0	0	0	0	0	0	0	0	0	0	0	0	0	0	0	0	0	0	0	0	0	0	0	0	0	0	0	0
2	3	10	462	PM	control	1045038	2237958	0.928955334	0	0	1	0	477001	478095	483703	0	0	0	0	0	0	0	0	0	0	0	0	0	0	0	0	0	0	0	0	0	0	0	0	0	0	0	0	0	0	0	0	0	0
2	3	10	475	AM	control	1147039	1370272	0.186157009	1	3	2	0	448199	448200	449577	448200	453993	62	106	136	0	0	0	0	0	0	0	0	0	0	0	0	0	0	0	0	0	0	0	0	0	0	0	0	0	0	0	0	0
2	3	10	475	PM	control	1147039	1370272	0.186157009	0	0	2	0	477001	477002	480574	477002	0	0	0	0	0	0	0	0	0	0	0	0	0	0	0	0	0	0	0	0	0	0	0	0	0	0	0	0	0	0	0	0	0
2	3	10	476	AM	control	510974	2237957	0.931778526	0	0	0	0	448199	448415	450893	466162	0	0	0	0	0	0	0	0	0	0	0	0	0	0	0	0	0	0	0	0	0	0	0	0	0	0	0	0	0	0	0	0	0
2	3	10	476	PM	control	510974	2237957	0.931778526	0	0	0	0	477001	494571	494834	0	0	0	0	0	0	0	0	0	0	0	0	0	0	0	0	0	0	0	0	0	0	0	0	0	0	0	0	0	0	0	0	0	0
2	3	10	482	AM	control	1767188	2237958	0.181745353	1	1	1	0	448199	448200	453471	448200	454334	48	0	0	0	0	0	0	0	0	0	0	0	0	0	0	0	0	0	0	0	0	0	0	0	0	0	0	0	0	0	0	0
2	3	10	482	PM	control	1767188	2237958	0.181745353	0	0	1	0	477001	477002	0	477083	0	0	0	0	0	0	0	0	0	0	0	0	0	0	0	0	0	0	0	0	0	0	0	0	0	0	0	0	0	0	0	0	0
2	3	10	492	AM	control	593216	2237958	0.78354206	0	0	0	0	448199	459057	0	459074	0	0	0	0	0	0	0	0	0	0	0	0	0	0	0	0	0	0	0	0	0	0	0	0	0	0	0	0	0	0	0	0	0
2	3	10	492	PM	control	593216	2237958	0.78354206	0	0	0	0	477001	477002	0	0	0	0	0	0	0	0	0	0	0	0	0	0	0	0	0	0	0	0	0	0	0	0	0	0	0	0	0	0	0	0	0	0	0
2	3	10	507	AM	control	1795841	2237958	0.260599728	0	0	0	0	448199	448200	451294	448316	0	0	0	0	0	0	0	0	0	0	0	0	0	0	0	0	0	0	0	0	0	0	0	0	0	0	0	0	0	0	0	0	0
2	3	10	507	PM	control	1795841	2237958	0.260599728	0	0	0	0	477001	477112	0	477112	0	0	0	0	0	0	0	0	0	0	0	0	0	0	0	0	0	0	0	0	0	0	0	0	0	0	0	0	0	0	0	0	0
2	3	10	509	AM	control	1870685	2237958	0.078414227	0	0	0	0	448199	0	448285	0	0	0	0	0	0	0	0	0	0	0	0	0	0	0	0	0	0	0	0	0	0	0	0	0	0	0	0	0	0	0	0	0	0
2	3	10	509	PM	control	1870685	2237958	0.078414227	0	0	0	0	477001	477002	0	477185	0	0	0	0	0	0	0	0	0	0	0	0	0	0	0	0	0	0	0	0	0	0	0	0	0	0	0	0	0	0	0	0	0
2	3	10	518	AM	control	363342	2227165	0.658996167	0	0	0	0	448199	0	448200	0	0	0	0	0	0	0	0	0	0	0	0	0	0	0	0	0	0	0	0	0	0	0	0	0	0	0	0	0	0	0	0	0	0
2	3	10	518	PM	control	363342	2227165	0.658996167	0	0	0	0	477001	477002	0	477002	0	0	0	0	0	0	0	0	0	0	0	0	0	0	0	0	0	0	0	0	0	0	0	0	0	0	0	0	0	0	0	0	0
2	3	10	534	AM	control	1404771	2237957	0.482811956	1	17	1	0	448199	448200	449181	448569	449726	119	116	147	112	61	70	39	48	62	50	50	49	41	42	42	39	30	0	0	0	0	0	0	0	0	0	0	0	0	0	0	0
2	3	10	534	PM	control	1404771	2237957	0.482811956	0	0	1	0	477001	489684	477172	489721	0	0	0	0	0	0	0	0	0	0	0	0	0	0	0	0	0	0	0	0	0	0	0	0	0	0	0	0	0	0	0	0	0
2	3	10	538	AM	control	678677	858099	0.065511719	0	0	0	0	448199	448200	456522	448200	0	0	0	0	0	0	0	0	0	0	0	0	0	0	0	0	0	0	0	0	0	0	0	0	0	0	0	0	0	0	0	0	0
2	3	10	538	PM	control	678677	858099	0.065511719	0	0	0	0	477001	477002	0	0	0	0	0	0	0	0	0	0	0	0	0	0	0	0	0	0	0	0	0	0	0	0	0	0	0	0	0	0	0	0	0	0	0
2	3	10	540	AM	control	1263397	2237958	0.863576726	0	0	0	0	448199	448200	449456	457084	0	0	0	0	0	0	0	0	0	0	0	0	0	0	0	0	0	0	0	0	0	0	0	0	0	0	0	0	0	0	0	0	0
2	3	10	540	PM	control	1263397	2237958	0.863576726	0	0	0	0	477001	487170	482531	487650	0	0	0	0	0	0	0	0	0	0	0	0	0	0	0	0	0	0	0	0	0	0	0	0	0	0	0	0	0	0	0	0	0
2	3	10	549	AM	control	273985	510573	0.831166489	0	0	0	0	448199	0	449704	0	0	0	0	0	0	0	0	0	0	0	0	0	0	0	0	0	0	0	0	0	0	0	0	0	0	0	0	0	0	0	0	0	0
2	3	10	549	PM	control	273985	510573	0.831166489	0	0	0	0	477001	477002	0	477520	0	0	0	0	0	0	0	0	0	0	0	0	0	0	0	0	0	0	0	0	0	0	0	0	0	0	0	0	0	0	0	0	0
2	3	10	552	AM	control	886439	2233966	0.668120554	0	0	0	0	448199	448424	453514	463713	0	0	0	0	0	0	0	0	0	0	0	0	0	0	0	0	0	0	0	0	0	0	0	0	0	0	0	0	0	0	0	0	0
2	3	10	552	PM	control	886439	2233966	0.668120554	0	0	0	0	477001	488805	477002	488827	0	0	0	0	0	0	0	0	0	0	0	0	0	0	0	0	0	0	0	0	0	0	0	0	0	0	0	0	0	0	0	0	0
2	3	10	560	AM	control	1008699	2237931	0.235005666	1	3	1	0	448199	448200	449810	448410	450316	126	75	46	0	0	0	0	0	0	0	0	0	0	0	0	0	0	0	0	0	0	0	0	0	0	0	0	0	0	0	0	0
2	3	10	560	PM	control	1008699	2237931	0.235005666	0	0	1	0	477001	477002	477287	477149	0	0	0	0	0	0	0	0	0	0	0	0	0	0	0	0	0	0	0	0	0	0	0	0	0	0	0	0	0	0	0	0	0
2	3	10	576	AM	control	1139205	2237958	0.033410962	0	0	0	0	448199	448200	455916	448200	0	0	0	0	0	0	0	0	0	0	0	0	0	0	0	0	0	0	0	0	0	0	0	0	0	0	0	0	0	0	0	0	0
2	3	10	576	PM	control	1139205	2237958	0.033410962	0	0	0	0	477001	477002	0	477002	0	0	0	0	0	0	0	0	0	0	0	0	0	0	0	0	0	0	0	0	0	0	0	0	0	0	0	0	0	0	0	0	0
2	3	10	592	AM	control	977749	2237958	0.915041914	0	0	0	0	448199	458703	458785	458704	0	0	0	0	0	0	0	0	0	0	0	0	0	0	0	0	0	0	0	0	0	0	0	0	0	0	0	0	0	0	0	0	0
2	3	10	592	PM	control	977749	2237958	0.915041914	0	0	0	0	477001	477002	478179	477502	0	0	0	0	0	0	0	0	0	0	0	0	0	0	0	0	0	0	0	0	0	0	0	0	0	0	0	0	0	0	0	0	0
2	3	10	599	AM	control	1171478	2237958	0.043151043	0	0	0	0	448199	448200	453693	448200	0	0	0	0	0	0	0	0	0	0	0	0	0	0	0	0	0	0	0	0	0	0	0	0	0	0	0	0	0	0	0	0	0
2	3	10	599	PM	control	1171478	2237958	0.043151043	0	0	0	0	477001	477002	494480	477172	0	0	0	0	0	0	0	0	0	0	0	0	0	0	0	0	0	0	0	0	0	0	0	0	0	0	0	0	0	0	0	0	0
2	3	10	604	AM	control	6308	482795	0.097574951	0	0	0	0	NA	NA	NA	NA	NA	0	0	0	0	0	0	0	0	0	0	0	0	0	0	0	0	0	0	0	0	0	0	0	0	0	0	0	0	0	0	0	0
2	3	10	604	PM	control	6308	482795	0.097574951	0	0	0	0	477001	0	482795	0	0	0	0	0	0	0	0	0	0	0	0	0	0	0	0	0	0	0	0	0	0	0	0	0	0	0	0	0	0	0	0	0	0
2	3	10	607	AM	control	1374234	2237956	0.04857646	0	0	0	0	448199	448200	450716	448200	0	0	0	0	0	0	0	0	0	0	0	0	0	0	0	0	0	0	0	0	0	0	0	0	0	0	0	0	0	0	0	0	0
2	3	10	607	PM	control	1374234	2237956	0.04857646	0	0	0	0	477001	477002	493108	477002	0	0	0	0	0	0	0	0	0	0	0	0	0	0	0	0	0	0	0	0	0	0	0	0	0	0	0	0	0	0	0	0	0
2	3	10	621	AM	control	1742049	2237958	0.710923137	0	0	2	1	448199	453516	450483	460646	0	0	0	0	0	0	0	0	0	0	0	0	0	0	0	0	0	0	0	0	0	0	0	0	0	0	0	0	0	0	0	0	0
2	3	10	621	PM	control	1742049	2237958	0.710923137	0	0	2	1	477001	489263	490822	0	0	0	0	0	0	0	0	0	0	0	0	0	0	0	0	0	0	0	0	0	0	0	0	0	0	0	0	0	0	0	0	0	0
2	3	10	632	AM	control	104358	506430	0.4889912	0	0	0	0	448199	452445	0	456067	0	0	0	0	0	0	0	0	0	0	0	0	0	0	0	0	0	0	0	0	0	0	0	0	0	0	0	0	0	0	0	0	0
2	3	10	632	PM	control	104358	506430	0.4889912	0	0	0	0	NA	NA	NA	NA	NA	0	0	0	0	0	0	0	0	0	0	0	0	0	0	0	0	0	0	0	0	0	0	0	0	0	0	0	0	0	0	0	0
2	3	10	646	AM	control	1815092	2237909	0.131153521	0	0	0	0	448199	448200	453224	448516	0	0	0	0	0	0	0	0	0	0	0	0	0	0	0	0	0	0	0	0	0	0	0	0	0	0	0	0	0	0	0	0	0
[truncated: 41,363 more rows]
[truncated: 76 more columns]
